# Supplementary material for: Structural basis for specific inhibition of the deubiquitinase UCHL1
Source: Nat Commun. 2022 Oct 10;13:5950. doi: 10.1038/s41467-022-33559-4 (PMC9549030; doi:10.1038/s41467-022-33559-4)
Supplement: Supplementary file 4 — Source Data Files [file 41467_2022_33559_MOESM4_ESM.zip]

Archive with 2 entries (2 files):
- source-data.xlsx
- uncropped_blots_gels.pdf
