# Supplementary material for: Structural basis for specific inhibition of the deubiquitinase UCHL1
Source: Nat Commun. 2022 Oct 10;13:5950. doi: 10.1038/s41467-022-33559-4 (PMC9549030; doi:10.1038/s41467-022-33559-4)
Supplement: Supplementary file 4 — Source Data Files [file 41467_2022_33559_MOESM4_ESM.zip › source-data.xlsx]

## Sheet: Summary
	This file provides source data for the manuscript entitled "Structural basis for specific inhibition of the deubiquitinase UCHL1"
	See the sheets for source data for the respective figure panels

## Sheet: Figure 2d
Figure 2d
PullDown_HEK293Cells_5µM_GK13S-DMSO
Data				Significance
Protein	Fold change log2	–log10 (p value)		Fold change log2	–log10 (p value)
CDC2;CDK1	1.61373	2.68574		30	0.244476
HDLBP	1.20244	3.454		29.99	0.244485
PSMA2	0.472407	2.75846		29.98	0.244495
EPPK1	0.599828	1.03818		29.97	0.244504
TAF15	-1.62419	2.1492		29.96	0.244514
TXNRD1	2.36253	3.7584		29.95	0.244523
PABPC1	0.117278	0.398395		29.94	0.244533
AP2B1;AP1B1	0.812101	2.91568		29.93	0.244543
HNRNPA2B1;HNRPA2B1	-0.52215	2.77483		29.92	0.244552
PSMB3	1.22743	1.78596		29.91	0.244562
PEG10	0.269103	0.803847		29.9	0.244571
CLTC	0.918497	4.28483		29.89	0.244581
EEF1A1;EEF1A1P5	0.801156	3.82749		29.88	0.24459
PSMD1	1.25091	5.06415		29.87	0.2446
TPM3	0.358964	0.152087		29.86	0.24461
RPL17;RPL17-C18orf32	-0.0894	0.079115		29.85	0.244619
PTGES3	-0.10289	0.366612		29.84	0.244629
SBDS	0.714117	1.71302		29.83	0.244638
HYOU1	1.31257	3.23061		29.82	0.244648
HNRNPM	-0.18357	0.213082		29.81	0.244658
PSMC6	1.06534	2.74348		29.8	0.244667
VDAC2	2.09165	7.14469		29.79	0.244677
PCMT1	2.25026	3.68739		29.78	0.244686
HADH	2.01347	5.21416		29.77	0.244696
PITPNB	0.288219	0.576485		29.76	0.244706
GSTM3	1.55195	4.61944		29.75	0.244715
ARPC4;ARPC4-TTLL3	1.77077	3.79816		29.74	0.244725
LUC7L2	-0.18842	0.290345		29.73	0.244735
NAA15	0.97337	1.76191		29.72	0.244745
SRSF7	0.447184	0.27099		29.71	0.244754
TPT1	2.08263	7.12726		29.7	0.244764
				29.69	0.244774
RPSA	0.726558	2.74089		29.68	0.244783
DUT	-0.95549	4.79299		29.67	0.244793
DDOST	1.42128	2.96848		29.66	0.244803
HSPA1B;HSPA1A	1.22756	5.15974		29.65	0.244813
PUF60	0.979221	1.51116		29.64	0.244822
PTBP1	-0.34115	0.284728		29.63	0.244832
ASAH1	3.57149	3.31268		29.62	0.244842
UROD	1.15275	3.17528		29.61	0.244852
HMOX2	1.07941	1.88365		29.6	0.244861
HNRNPU	-0.34909	1.54475		29.59	0.244871
DDX17	0.481448	0.32613		29.58	0.244881
PHGDH	1.47808	5.74875		29.57	0.244891
RRM2	1.84565	4.78403		29.56	0.244901
DYNC1H1	1.45465	3.85139		29.55	0.24491
UCK2	1.5489	4.75678		29.54	0.24492
RPL5	-1.18848	5.12021		29.53	0.24493
MSH2	1.42776	3.23686		29.52	0.24494
RPS14	-0.91185	5.27876		29.51	0.24495
RPS24	-1.49504	4.81239		29.5	0.24496
HSD17B4	0.662479	2.6227		29.49	0.244969
CTPS1	1.23224	2.95081		29.48	0.244979
IMPDH1	0.872411	1.66797		29.47	0.244989
COPA	0.749261	1.36722		29.46	0.244999
MCM4	1.08877	1.89562		29.45	0.245009
RPL29	-1.18953	4.3868		29.44	0.245019
ABCD3	0.208946	0.297245		29.43	0.245029
ATP5L	1.42353	1.85417		29.42	0.245039
HM13	2.8334	6.93077		29.41	0.245049
CLUH	1.03504	1.5144		29.4	0.245059
GTF2I	-1.31108	5.55476		29.39	0.245068
ALDH3A2	3.98052	6.59628		29.38	0.245078
SACM1L	0.073111	0.067022		29.37	0.245088
USP7	2.12716	3.54007		29.36	0.245098
DNAJC7	0.957474	1.83348		29.35	0.245108
SORD	3.59416	5.12096		29.34	0.245118
AARS	1.50958	2.80902		29.33	0.245128
AIFM1	1.48762	3.23402		29.32	0.245138
GARS	1.95344	3.57795		29.31	0.245148
HARS	1.50311	1.44316		29.3	0.245158
COPB2	1.47018	2.40885		29.29	0.245168
EIF3E	1.23452	1.37159		29.28	0.245178
RPL13A;RPL13a;RPL13AP3	-1.39545	5.95248		29.27	0.245188
CTSC	0.502711	0.596498		29.26	0.245198
IMPDH2	1.16884	5.85651		29.25	0.245208
KPNA2	0.4354	1.7695		29.24	0.245218
PARP1	-0.6597	4.64047		29.23	0.245228
NCL	-0.96295	3.50362		29.22	0.245239
HNRNPA1;HNRNPA1L2	-0.52691	3.12985		29.21	0.245249
NMT1	0.141796	0.423316		29.2	0.245259
CTSB	2.5016	5.10234		29.19	0.245269
XPO1	2.32418	3.88667		29.18	0.245279
NONO	1.24366	2.20803		29.17	0.245289
EIF4H	0.164329	0.615435		29.16	0.245299
CTSA	2.81201	5.61648		29.15	0.245309
YKT6	0.801799	1.84597		29.14	0.245319
PABPC4	0.964102	1.16425		29.13	0.245329
SYNCRIP	-0.20245	0.776403		29.12	0.24534
CTSL;CTSK;CTSL3P	0.289333	0.207098		29.11	0.24535
NPM1	0.216533	1.50313		29.1	0.24536
EIF3I	0.887518	3.68866		29.09	0.24537
RPL19	-0.77969	0.774054		29.08	0.24538
CALR	0.878202	1.25297		29.07	0.24539
DDB1	1.1064	0.924499		29.06	0.245401
CTSZ	2.51195	5.15113		29.05	0.245411
NAMPT	1.14935	2.40215		29.04	0.245421
CANX	1.2316	1.21212		29.03	0.245431
P4HB	1.0533	2.09795		29.02	0.245441
HSP90B1	1.11152	5.9307		29.01	0.245452
DLAT	2.14512	6.318		29	0.245462
SLC3A2	0.138662	0.770977		28.99	0.245472
VCP	1.56957	4.09788		28.98	0.245482
PPIB	1.77549	1.86983		28.97	0.245493
TNPO1	1.33706	3.29608		28.96	0.245503
DHCR7	0.359908	0.366361		28.95	0.245513
LRPPRC	2.70524	5.22376		28.94	0.245523
ACTN1	0.203416	0.132743		28.93	0.245534
KIAA0368;ECM29	1.10078	2.35844		28.92	0.245544
GLUD1;GLUD2	1.62771	4.27959		28.91	0.245554
FLNB	1.07794	2.40407		28.9	0.245565
MAP4	0.321103	1.23713		28.89	0.245575
HCFC1	1.23055	2.84581		28.88	0.245585
WBP2	2.52282	4.7376		28.87	0.245596
MRPL23	0.224826	0.463728		28.86	0.245606
EIF1AY;EIF1AX	0.501311	0.501359		28.85	0.245616
RNPEP	1.73651	5.67446		28.84	0.245627
RPL23A	-1.32215	5.60893		28.83	0.245637
EIF3L	2.14464	4.71961		28.82	0.245648
EWSR1	-1.56876	5.18232		28.81	0.245658
CPNE1	1.39442	4.1026		28.8	0.245668
SIRT1	-0.34542	0.781604		28.79	0.245679
CAPZB	1.69887	3.52858		28.78	0.245689
GNB1;GNB2;GNB3;GNB4	1.60911	2.66365		28.77	0.2457
PRPS1;PRPS1L1	2.1319	3.90544		28.76	0.24571
COPS2	0.881596	1.64109		28.75	0.24572
NDUFS1	1.59798	3.72106		28.74	0.245731
CS	1.68342	2.29562		28.73	0.245741
SEC61A1;SEC61A2	0.902952	3.08442		28.72	0.245752
UBC;UBB;RPS27A;UBA52	1.4485	1.0999		28.71	0.245762
ACTR3	1.66816	3.31503		28.7	0.245773
ILF2	0.219987	0.262066		28.69	0.245783
02. Sep	1.65833	2.74864		28.68	0.245794
RAN	0.827724	4.83583		28.67	0.245804
EIF3C;EIF3CL	1.36476	2.28358		28.66	0.245815
MYL6;MYL6B	0.126739	0.090879		28.65	0.245825
TCEB2	2.32646	4.75463		28.64	0.245836
IMMT	0.178741	0.342887		28.63	0.245846
EEF1E1;EEF1E1-BLOC1S5	1.58036	3.27556		28.62	0.245857
MRPL39	1.30439	2.609		28.61	0.245867
PRPSAP2	0.537951	1.14004		28.6	0.245878
ATP5J2-PTCD1;ATP5J2	1.16299	2.20748		28.59	0.245888
MTPN	1.39041	4.96477		28.58	0.245899
POLR2H	2.38813	3.89887		28.57	0.24591
RPL24	-1.27046	3.61366		28.56	0.24592
ARF4	1.62024	1.51066		28.55	0.245931
PSMC2	1.97705	2.78023		28.54	0.245941
RPL32	-1.16956	3.3334		28.53	0.245952
HMGB2	0.032942	0.02259		28.52	0.245963
TMEM33	1.49768	1.36678		28.51	0.245973
RPL9	-1.11362	3.8801		28.5	0.245984
LMAN2	1.57046	4.77698		28.49	0.245995
EIF4E	1.45231	3.90194		28.48	0.246005
HSPA9	1.1869	4.90851		28.47	0.246016
WDR1	0.553745	1.37643		28.46	0.246027
11. Sep	2.87245	5.06843		28.45	0.246037
LYPLA1	3.82989	6.64398		28.44	0.246048
TCEB1	2.05362	3.45525		28.43	0.246059
RPL30	-1.28983	5.18063		28.42	0.246069
RPL26;RPL26L1	-1.28277	3.74849		28.41	0.24608
NEFM	-1.21992	5.88102		28.4	0.246091
RPL14	-1.30904	4.16713		28.39	0.246102
07. Sep	1.38607	3.84528		28.38	0.246112
EZR	0.115686	0.361976		28.37	0.246123
USP19	0.383232	0.594664		28.36	0.246134
PLOD2	0.707444	1.73325		28.35	0.246145
EIF4G1	0.084676	0.204291		28.34	0.246155
RBBP7;RBBP4	2.08341	2.20458		28.33	0.246166
HNRNPH1	0.657185	3.85224		28.32	0.246177
HSPA4L	1.5565	3.46883		28.31	0.246188
FUBP1	-0.01042	0.030058		28.3	0.246199
DLD	1.21465	6.98282		28.29	0.246209
TSN	1.62631	3.85031		28.28	0.24622
CLNS1A	1.85384	1.87287		28.27	0.246231
EEF1D	0.758015	3.52112		28.26	0.246242
PYGL	1.09496	3.43584		28.25	0.246253
PRMT1	1.90577	6.14667		28.24	0.246264
NPEPPS	2.52855	4.82726		28.23	0.246275
PSMC3	1.3369	3.19094		28.22	0.246285
PPP1CA	1.61989	3.179		28.21	0.246296
PDXK	0.343951	0.498469		28.2	0.246307
OTUB1	1.63535	3.45362		28.19	0.246318
MTHFD1	1.51167	6.97821		28.18	0.246329
NAP1L1	0.8123	4.73154		28.17	0.24634
TUBA1C	0.983988	2.05667		28.16	0.246351
NRD1	1.22739	3.57835		28.15	0.246362
DDX19A;DDX19B	1.17775	1.51576		28.14	0.246373
GLOD4	1.10074	2.38862		28.13	0.246384
ST13;ST13P4;ST13P5	1.43856	2.05182		28.12	0.246395
RANBP1	0.959668	3.31089		28.11	0.246406
C12orf10	1.15018	3.58812		28.1	0.246417
CDK4	1.83237	4.37611		28.09	0.246428
COPZ1	1.91167	5.01377		28.08	0.246439
AK2	0.958089	2.06581		28.07	0.24645
RPL10	-1.33811	5.28206		28.06	0.246461
GAPVD1	1.06304	2.28511		28.05	0.246472
NDUFV1	1.03432	3.06566		28.04	0.246483
DPP3	0.846184	2.88221		28.03	0.246494
RPL21	-1.26286	2.57501		28.02	0.246505
API5	1.09428	1.57363		28.01	0.246516
RPL18	-1.02686	3.63264		28	0.246527
PSMA6	0.845165	4.7477		27.99	0.246538
TMPO	0.549576	0.499133		27.98	0.246549
USP11	1.40518	2.58279		27.97	0.24656
PFN2	2.00164	4.46252		27.96	0.246571
RPL36A;RPL36A-HNRNPH2;RPL36AL	-0.74116	3.11301		27.95	0.246582
HNRNPD	0.101807	0.305557		27.94	0.246594
ATP6V1B2	0.637948	1.5236		27.93	0.246605
EIF3F	2.75668	6.27352		27.92	0.246616
PPP5C	2.06578	3.10544		27.91	0.246627
RPL28	0.005131	0.002665		27.9	0.246638
PSMA4	1.49901	1.24011		27.89	0.246649
IDH3A	1.15168	4.35339		27.88	0.246661
ANXA2;ANXA2P2	-1.69617	2.90177		27.87	0.246672
ANP32A	0.378875	1.30527		27.86	0.246683
RPS17	-1.42218	5.3152		27.85	0.246694
UQCRC2	2.41984	4.13018		27.84	0.246705
BOLA2B;BOLA2	1.04961	0.51735		27.83	0.246717
NUP93	0.85536	1.15677		27.82	0.246728
CPVL	0.89526	1.71085		27.81	0.246739
NSF	1.18145	1.75327		27.8	0.24675
SLC25A11	2.60803	4.03522		27.79	0.246762
RPS13	-1.37952	6.8046		27.78	0.246773
OLA1	1.11552	1.90088		27.77	0.246784
BLMH	-0.50114	0.537854		27.76	0.246795
RPL38	0.008665	0.004708		27.75	0.246807
ARHGDIA	1.56601	1.99498		27.74	0.246818
CDKN2A	2.12224	4.1796		27.73	0.246829
BUB3	0.460248	1.1886		27.72	0.246841
PSMD8	1.27919	2.59048		27.71	0.246852
DAZAP1	0.553053	0.961639		27.7	0.246863
ACOT7	0.960406	2.42731		27.69	0.246875
EIF1	2.49652	4.06228		27.68	0.246886
RPL22	-1.01167	3.06624		27.67	0.246897
GGCT	0.275474	0.261054		27.66	0.246909
KHSRP	1.87959	6.38684		27.65	0.24692
RPS5	0.258251	0.266831		27.64	0.246932
RPL18A	-1.05231	4.79837		27.63	0.246943
TECR	1.77977	4.00625		27.62	0.246954
RPS16	-1.11759	5.1898		27.61	0.246966
DDX39A	1.04194	3.44383		27.6	0.246977
PSMD11	1.00533	4.18962		27.59	0.246989
PSMD12	1.20887	3.11322		27.58	0.247
PGRMC1	1.79376	1.58414		27.57	0.247012
CLIC1	2.95052	4.27728		27.56	0.247023
IPO5	2.07545	3.7094		27.55	0.247035
DNM1L	0.0556	0.137155		27.54	0.247046
KPNA3	0.6923	1.13059		27.53	0.247058
PRMT5	0.630602	0.748106		27.52	0.247069
PSMA7;PSMA8	0.713314	3.49761		27.51	0.247081
HAT1	2.25	3.09399		27.5	0.247092
PFAS	1.84082	3.448		27.49	0.247104
ARPC3	0.679186	1.64568		27.48	0.247115
PPM1G	1.49447	4.87442		27.47	0.247127
PSMD3	1.37834	1.98338		27.46	0.247138
ASNA1	0.194964	0.240124		27.45	0.24715
ACTN4	-0.79878	3.61436		27.44	0.247162
CALU	0.167926	0.188898		27.43	0.247173
SNX3	1.0202	1.84061		27.42	0.247185
UGDH	0.936995	2.37447		27.41	0.247196
USO1	1.23994	3.08166		27.4	0.247208
HIST1H2BN;HIST1H2BM;HIST1H2BH;HIST2H2BF;HIST1H2BC;HIST1H2BD;H2BFS;HIST1H2BK;HIST1H2BL;HIST1H2BA	-1.86327	5.87366		27.39	0.24722
CPNE3;CPNE8;CPNE5;CPNE2;CPNE9;CPNE4;CPNE6;CPNE7	0.701709	1.05255		27.38	0.247231
SEC22B	0.755141	1.63854		27.37	0.247243
BANF1	2.04672	6.7213		27.36	0.247255
CSDE1	1.55777	3.8582		27.35	0.247266
NPM3	1.08261	2.41286		27.34	0.247278
EIF3G	1.99884	3.0699		27.33	0.24729
ZMPSTE24	-0.45629	0.679095		27.32	0.247301
IDH1	0.585912	0.610724		27.31	0.247313
GLRX3	2.44516	5.10696		27.3	0.247325
ALDH1A2	3.59247	7.43783		27.29	0.247336
TOMM70A	0.413086	0.748464		27.28	0.247348
GLS	0.721006	1.20247		27.27	0.24736
LETM1	1.16147	2.21474		27.26	0.247372
LYPLA2	2.09762	5.76265		27.25	0.247383
IPO7	2.29908	3.21027		27.24	0.247395
AHSA1	1.0579	4.38798		27.23	0.247407
PSMG1	1.23247	3.816		27.22	0.247419
BPNT1	1.55787	3.01224		27.21	0.247431
LDHA	1.16054	4.93339		27.2	0.247442
CYB5R3	1.54358	3.01238		27.19	0.247454
GSR	1.7902	2.58289		27.18	0.247466
MT-CO2	1.5597	6.57362		27.17	0.247478
PNP	0.837925	2.92699		27.16	0.24749
HPRT1	1.16602	5.22786		27.15	0.247502
GOT2	1.5748	2.17232		27.14	0.247514
PGK1	0.910837	5.17154		27.13	0.247525
CA2	-0.29772	0.287471		27.12	0.247537
CAT	-0.90851	0.816273		27.11	0.247549
ALDOA	1.1329	7.63599		27.1	0.247561
CSTB	-0.74126	1.32409		27.09	0.247573
OAT	1.81222	5.26763		27.08	0.247585
GAPDH	-0.16656	0.351729		27.07	0.247597
TYMS	3.09396	5.62502		27.06	0.247609
RPN1	1.0505	4.3362		27.05	0.247621
RPN2	0.696597	2.88773		27.04	0.247633
HIST1H2AC;HIST3H2A;HIST1H2AB;HIST1H2AJ;HIST1H2AH;H2AFJ;HIST1H2AD;HIST1H2AG	-2.51538	8.30604		27.03	0.247645
ATP1A1	1.5067	1.97372		27.02	0.247657
ALDH2	2.78209	5.10299		27.01	0.247669
SLC25A5;SLC25A4	1.11462	5.59169		27	0.247681
PCCA	-1.43054	4.40425		26.99	0.247693
EIF2S1	2.58437	4.82036		26.98	0.247705
RPLP1	0.209824	0.072285		26.97	0.247717
RPLP2	-1.81801	6.12059		26.96	0.247729
RPLP0;RPLP0P6	0.207648	0.911904		26.95	0.247741
SSB	0.561102	1.1729		26.94	0.247753
ATP5B	-0.22725	0.970628		26.93	0.247765
ENO1	0.937984	4.75687		26.92	0.247777
GPI	1.39895	5.92457		26.91	0.24779
LDHB	1.5799	7.28495		26.9	0.247802
TUBB	0.925006	4.42835		26.89	0.247814
HEXB	1.37566	2.37982		26.88	0.247826
PFN1	0.935069	5.00969		26.87	0.247838
APRT	1.28673	5.45128		26.86	0.24785
EPRS	0.693484	1.55919		26.85	0.247862
HSP90AA1	1.14874	5.00716		26.84	0.247875
FH	2.37681	5.44427		26.83	0.247887
ANXA6	4.3693	1.85491		26.82	0.247899
HSP90AB1	1.25796	4.93009		26.81	0.247911
ASNS	1.65365	4.9911		26.8	0.247923
PDHA1	0.810504	3.37944		26.79	0.247936
ANXA5	1.65098	1.60371		26.78	0.247948
GSTP1	1.6887	5.75774		26.77	0.24796
HMGB1;HMGB1P1	-0.23038	0.603906		26.76	0.247972
UCHL1	11.4329	10.4902		26.75	0.247985
LTA4H	2.58158	5.08472		26.74	0.247997
UQCRFS1;UQCRFS1P1	2.17228	4.16042		26.73	0.248009
CALM2;CALM3;CALM1;CALML3	-1.62499	4.46634		26.72	0.248021
HIST1H1C;HIST1H1E;HIST1H1D	-1.5112	5.86132		26.71	0.248034
TXN	-0.85844	4.40902		26.7	0.248046
COX5B	1.83752	1.90262		26.69	0.248058
ESD	2.99137	3.12344		26.68	0.248071
HSPD1	0.769803	3.8132		26.67	0.248083
HSPA5	0.138731	0.482116		26.66	0.248095
HSPA8	1.23189	4.77785		26.65	0.248108
UMPS	2.00678	5.43444		26.64	0.24812
PDHB	2.19366	5.66834		26.63	0.248133
PC	-1.50464	5.09343		26.62	0.248145
IGF2R	0.698867	2.66039		26.61	0.248157
PRPS2	1.74155	1.90853		26.6	0.24817
PCNA	1.5037	3.97203		26.59	0.248182
SLC25A6	3.10713	2.59019		26.58	0.248195
CKB	0.939014	3.03932		26.57	0.248207
XRCC6	0.954456	3.50917		26.56	0.24822
XRCC5	1.54192	2.21456		26.55	0.248232
RNH1	2.21318	2.82152		26.54	0.248245
EEF2	1.00081	4.34767		26.53	0.248257
PLS3	2.16059	6.16968		26.52	0.24827
ETFA	1.68405	1.9428		26.51	0.248282
MIF	3.05108	2.13174		26.5	0.248295
FDPS	2.62114	3.97934		26.49	0.248307
AKR1A1	2.23881	6.81711		26.48	0.24832
PKM	0.93397	5.60663		26.47	0.248332
JUP	-4.10064	2.24827		26.46	0.248345
AKR1B1	1.68041	3.03802		26.45	0.248358
GSPT1;GSPT2	2.14109	2.97878		26.44	0.24837
UCHL3	3.91192	6.94881		26.43	0.248383
RPS2	-1.0967	4.85839		26.42	0.248395
DSP	-3.15966	2.50921		26.41	0.248408
CBR1	2.44314	3.46124		26.4	0.248421
ATP2A2	2.05667	5.09684		26.39	0.248433
TCP1	0.81629	3.11736		26.38	0.248446
VCL	0.992869	7.04804		26.37	0.248459
PGAM1	1.1131	5.9016		26.36	0.248471
HK1	0.135261	0.238742		26.35	0.248484
SRM	2.12369	2.66529		26.34	0.248497
PSMB1	0.612813	0.892487		26.33	0.248509
FLNA	0.30826	1.83746		26.32	0.248522
VDAC1	-0.08765	0.293237		26.31	0.248535
SDHB	1.55001	4.92918		26.3	0.248548
GART	1.59131	6.34742		26.29	0.24856
PAICS	1.27506	4.21647		26.28	0.248573
UBA1	1.53863	5.31822		26.27	0.248586
NME1-NME2;NME2	-0.18826	0.364141		26.26	0.248599
SFPQ	0.863061	1.02801		26.25	0.248612
WARS	1.03904	1.83586		26.24	0.248624
RPS3	-0.67036	2.17199		26.23	0.248637
AHCY	1.39473	3.87913		26.22	0.24865
CFL1	0.73295	3.51881		26.21	0.248663
RRM1	2.36248	4.22198		26.2	0.248676
EEF1B2	0.898143	1.60409		26.19	0.248689
ATP5F1	1.85911	5.00395		26.18	0.248702
ACP1	1.74033	3.08786		26.17	0.248714
ACAT1	2.08419	5.8419		26.16	0.248727
MCM3	1.27516	1.6556		26.15	0.24874
RPS12	-0.34863	3.66538		26.14	0.248753
ATP5A1	0.716489	3.19823		26.13	0.248766
PSMA1	0.954613	2.46254		26.12	0.248779
PSMA3	2.87804	2.80309		26.11	0.248792
MSN	-0.0395	0.041049		26.1	0.248805
DDX6	2.16725	4.0571		26.09	0.248818
RPL13	-1.36098	5.15475		26.08	0.248831
TARS	1.54026	7.17532		26.07	0.248844
VARS	1.11776	3.09746		26.06	0.248857
EEF1G	1.04486	4.70407		26.05	0.24887
YWHAQ	1.92021	1.50091		26.04	0.248883
RPA1	1.36248	2.16882		26.03	0.248896
APEX1	0.464331	0.679676		26.02	0.248909
PSMA5	0.915179	4.69578		26.01	0.248922
PSMB6	0.979999	1.8271		26	0.248935
PSMB5	0.867664	1.63614		25.99	0.248948
LAP3	0.27557	0.252769		25.98	0.248962
TKT	0.505289	2.72561		25.97	0.248975
MARCKS	-1.28772	5.54344		25.96	0.248988
PRDX6	1.84539	4.00665		25.95	0.249001
DDT;DDTL	2.05164	1.83355		25.94	0.249014
PRDX3	1.3964	1.2411		25.93	0.249027
RPL12	-0.55399	1.73727		25.92	0.24904
PEBP1	0.079447	0.242339		25.91	0.249054
PDIA3	1.04723	4.96288		25.9	0.249067
PPP2R1A	2.16367	4.4725		25.89	0.24908
PPIF	1.43232	3.94504		25.88	0.249093
ADSS	1.62728	3.99691		25.87	0.249107
ALDH1B1	6.05117	7.27991		25.86	0.24912
SDHA	0.835985	2.1967		25.85	0.249133
MAT2A	1.32244	2.52698		25.84	0.249146
DNAJA1	1.39173	3.71725		25.83	0.24916
UQCRC1	2.10713	4.41094		25.82	0.249173
ATIC	2.66687	6.68213		25.81	0.249186
YWHAB	1.77739	2.1988		25.8	0.249199
STIP1	1.8897	4.77543		25.79	0.249213
PRDX2	-0.62308	2.27577		25.78	0.249226
MCM7	1.66934	3.71086		25.77	0.24924
SHMT2	0.959521	2.72219		25.76	0.249253
HSPA4	1.68548	3.46534		25.75	0.249266
PHB	1.39769	5.49688		25.74	0.24928
FUS	-1.66599	5.91082		25.73	0.249293
ATP5C1	0.095937	0.267786		25.72	0.249306
RPL4	-1.4617	5.97558		25.71	0.24932
DLST	1.65435	3.6163		25.7	0.249333
TAGLN2	-0.05429	0.174954		25.69	0.249347
TALDO1	0.996987	7.33296		25.68	0.24936
ETFB	1.40926	2.35085		25.67	0.249374
ATP6V1A	0.846269	2.95412		25.66	0.249387
RPS19	-1.27536	4.80243		25.65	0.249401
RPL3	-1.62493	6.82118		25.64	0.249414
CCT6A	0.704693	2.73565		25.63	0.249428
MDH1	1.21524	6.0966		25.62	0.249441
MDH2	1.28236	5.36041		25.61	0.249455
EIF2S3;EIF2S3L	1.99797	2.59587		25.6	0.249468
ECI1;DCI	3.50874	7.85667		25.59	0.249482
RPS27;RPS27L	-0.48654	1.77297		25.58	0.249495
PSMC4	2.03403	4.13135		25.57	0.249509
USP5	1.74827	4.19671		25.56	0.249523
RANGAP1	1.55291	2.70543		25.55	0.249536
RPS9	-0.80304	2.88536		25.54	0.24955
RPS10	0.282	0.096073		25.53	0.249564
STT3A	2.08269	6.07426		25.52	0.249577
ATP5O	1.48896	3.64762		25.51	0.249591
PREP	4.002	5.52168		25.5	0.249604
CCT5	1.2015	2.54171		25.49	0.249618
MARCKSL1	0.247042	0.57639		25.48	0.249632
ALDH9A1	7.96913	7.41488		25.47	0.249646
RPL34	-1.1331	3.27295		25.46	0.249659
LMAN1	1.29332	1.32914		25.45	0.249673
NASP	2.04111	2.88455		25.44	0.249687
FASN	1.04797	2.61435		25.43	0.249701
CCT3	0.762513	4.5546		25.42	0.249714
TUFM	0.915765	4.93735		25.41	0.249728
ALDH7A1	2.28545	5.21701		25.4	0.249742
SARS	1.23925	2.35968		25.39	0.249756
PSMB2	1.19876	2.76084		25.38	0.24977
MCM2	1.68322	2.82777		25.37	0.249783
TMED10	1.80604	3.11763		25.36	0.249797
HINT1	1.71932	3.09277		25.35	0.249811
GMPS	2.80251	4.92473		25.34	0.249825
GDI2	1.52218	4.69604		25.33	0.249839
EMD	0.524498	1.51221		25.32	0.249853
DNM2;DNM3;DNM1	0.729801	1.17586		25.31	0.249867
CCT8	1.1282	4.55293		25.3	0.249881
CCT4	0.916215	3.34341		25.29	0.249894
RAB5C	0.80194	2.77308		25.28	0.249908
RAB7A	1.04285	3.39619		25.27	0.249922
PSMD7	1.73673	4.94482		25.26	0.249936
PGD	2.59199	2.91464		25.25	0.24995
HNRNPF	1.88648	2.87096		25.24	0.249964
CAPZA1	1.55881	2.40413		25.23	0.249978
ACLY	0.378781	1.48792		25.22	0.249992
COPB1	0.767979	1.68966		25.21	0.250006
SLC16A1	2.3369	2.8647		25.2	0.25002
YARS	1.961	4.66122		25.19	0.250035
ALDH18A1	1.35004	4.05759		25.18	0.250049
CSE1L	1.46259	7.07115		25.17	0.250063
EIF3B	0.95192	5.04281		25.16	0.250077
EIF6	0.540012	1.07014		25.15	0.250091
CTBP2;CTBP1	0.665895	2.37432		25.14	0.250105
TPI1	0.808105	5.48728		25.13	0.250119
ACTB	0.923573	5.25608		25.12	0.250133
EIF4A1	1.09887	4.12462		25.11	0.250147
RPS20	-0.26766	0.437846		25.1	0.250162
CDC42	0.252441	0.58611		25.09	0.250176
RAB8A	0.625515	2.3413		25.08	0.25019
RAB10	0.394133	2.39072		25.07	0.250204
UBE2M	2.11231	3.10244		25.06	0.250218
RAB14	0.996576	2.60269		25.05	0.250233
ACTR2	0.277147	0.198022		25.04	0.250247
ACTR1A	2.53377	4.61463		25.03	0.250261
ARF1;ARF3	0.750867	2.74018		25.02	0.250275
ABCE1	2.31492	4.97919		25.01	0.25029
RAP1B;RAP1A	1.85079	1.50131		25	0.250304
RPS3A	-1.11649	4.67166		24.99	0.250318
PSME3	2.09632	3.13781		24.98	0.250333
RPL15	-1.31328	5.87823		24.97	0.250347
RPL27	-1.5637	1.66983		24.96	0.250361
HSPE1	0.207484	0.12769		24.95	0.250376
NUTF2	1.48936	1.35557		24.94	0.25039
HNRNPK	0.287899	1.89153		24.93	0.250405
YWHAG	1.56716	5.62064		24.92	0.250419
RPS7	-1.22688	5.52477		24.91	0.250433
PSMC1	1.31357	2.99255		24.9	0.250448
PSMC5	1.89136	4.37993		24.89	0.250462
RPS8	-0.94746	4.70081		24.88	0.250477
RPS15A	0.84248	0.618168		24.87	0.250491
YWHAE	0.899382	5.99266		24.86	0.250506
RPS23	-0.8877	4.31787		24.85	0.25052
RPS18	-0.94563	5.24998		24.84	0.250535
RPS11	-1.04951	4.90739		24.83	0.250549
SNRPD2	1.52774	1.98049		24.82	0.250564
RPL7A	-1.15091	3.48767		24.81	0.250578
ETF1	1.28998	2.15147		24.8	0.250593
RPS4X;RPS4Y1	-1.11135	4.05336		24.79	0.250607
RPS6	-1.29252	5.79045		24.78	0.250622
HIST1H4A	-2.20749	5.88206		24.77	0.250637
RAB1A	1.5691	4.86097		24.76	0.250651
RPS25	-1.31711	4.37725		24.75	0.250666
RPS26;RPS26P11	-0.90618	4.38249		24.74	0.250681
RPS28	-0.45754	0.215351		24.73	0.250695
RPL31	-1.14675	3.82807		24.72	0.25071
RPL10A	-1.2471	2.57221		24.71	0.250725
RPL11	1.92224	1.07312		24.7	0.250739
RPL8	-1.27625	4.99581		24.69	0.250754
PPIA	0.617657	2.83397		24.68	0.250769
FKBP1A;FKBP12-Exin;FKBP12-Exip2	2.40462	1.73566		24.67	0.250784
YWHAZ	0.426974	1.38716		24.66	0.250798
PPP2R2A;PPP2R2D	1.7065	3.02874		24.65	0.250813
SKP1	1.01583	0.990692		24.64	0.250828
RPS21	-1.19978	5.12987		24.63	0.250843
EIF5A;EIF5AL1	0.804751	2.19745		24.62	0.250857
GNB2L1	0.491474	1.71368		24.61	0.250872
PPP2CA;PPP2CB	2.78446	5.5746		24.6	0.250887
YBX1;YBX3	-0.18105	0.178801		24.59	0.250902
ACTA1;ACTC1;ACTG2;ACTA2	1.38473	3.93442		24.58	0.250917
TUBA1B;TUBA4A	1.03945	5.09084		24.57	0.250932
TUBB4B	0.968259	4.74265		24.56	0.250947
PAFAH1B2	1.08777	1.70817		24.55	0.250962
CCT2	0.864297	3.80367		24.54	0.250976
GSTO1	1.78676	2.61826		24.53	0.250991
PRKDC	0.547252	0.954036		24.52	0.251006
BASP1	-1.62329	4.3057		24.51	0.251021
DCD	-1.94985	1.95839		24.5	0.251036
ERH	1.51029	2.3173		24.49	0.251051
SRSF3	-0.54135	3.47407		24.48	0.251066
SLC25A3	1.04864	5.28283		24.47	0.251081
FABP5	-1.31198	1.10933		24.46	0.251096
CAP1	0.694167	1.09369		24.45	0.251111
HMGCS1	4.71177	3.09022		24.44	0.251126
NAAA	2.32653	6.33444		24.43	0.251142
DSG1	-3.23344	1.99715		24.42	0.251157
FKBP4	1.51272	5.95167		24.41	0.251172
RPL6	-1.37614	6.89609		24.4	0.251187
GLO1	2.09373	1.77058		24.39	0.251202
YWHAH	1.00369	5.31955		24.38	0.251217
PPAT	2.48323	7.37811		24.37	0.251232
PRDX1	0.221847	1.26048		24.36	0.251247
C1QBP	1.51893	0.970637		24.35	0.251263
TRAP1	2.33372	4.7876		24.34	0.251278
ACACA	-1.07888	1.74283		24.33	0.251293
MTAP	4.19573	5.67352		24.32	0.251308
TARDBP;TDP43	1.41644	2.58834		24.31	0.251324
PRDX4	2.61282	4.48535		24.3	0.251339
CBX3	1.88024	4.47644		24.29	0.251354
PSMD2	1.99455	2.62258		24.28	0.251369
MAD2L1	0.287577	0.390122		24.27	0.251385
TRIM28	1.31708	6.12103		24.26	0.2514
DDX39B	2.64014	6.15896		24.25	0.251415
EIF3A	0.637252	1.66102		24.24	0.251431
TTLL12	1.40911	2.79398		24.23	0.251446
EIF4A2	2.40982	5.85014		24.22	0.251461
RCN2	1.67414	2.42056		24.21	0.251477
MCM6	2.1476	3.95278		24.2	0.251492
USP10	0.431945	0.84182		24.19	0.251508
GANAB	1.28934	4.29706		24.18	0.251523
LBR	1.85237	4.63063		24.17	0.251538
KPNB1	2.15657	6.17351		24.16	0.251554
PDIA6	1.23471	3.80944		24.15	0.251569
PPA1	1.26907	3.99693		24.14	0.251585
PCBP1	1.70976	5.84456		24.13	0.2516
PCBP2	1.25736	6.24372		24.12	0.251616
SF3B3	2.08049	3.47546		24.11	0.251631
TRIP13	1.51884	3.87998		24.1	0.251647
MAPRE1	1.68229	1.59268		24.09	0.251663
SLC1A5	0.998562	1.91909		24.08	0.251678
UAP1	1.01639	2.96373		24.07	0.251694
CDC37	1.86369	3.07696		24.06	0.251709
FSCN1	1.75161	3.81509		24.05	0.251725
TIMM50	1.16522	3.25553		24.04	0.251741
HSD17B12	1.45625	3.43588		24.03	0.251756
HSP90AB2P	4.13677	3.22214		24.02	0.251772
AARS2	-0.22872	0.399522		24.01	0.251788
NT5DC1	0.655283	1.57371		24	0.251803
DESI1	3.25022	2.26723		23.99	0.251819
BRAT1	0.9021	1.66012		23.98	0.251835
HIST2H3A	-1.59465	7.96423		23.97	0.251851
TUBA1A;TUBA3E	2.97836	5.5233		23.96	0.251866
SND1	1.58782	2.17296		23.95	0.251882
HUWE1	1.42142	3.70322		23.94	0.251898
USP48	1.38547	2.88855		23.93	0.251914
CAND1	2.43298	4.69173		23.92	0.25193
CARM1	1.30265	3.0348		23.91	0.251945
TXNDC5	0.840216	1.50723		23.9	0.251961
NUP43	0.677817	1.24537		23.89	0.251977
TBC1D15	0.656037	1.494		23.88	0.251993
RDH11	0.535722	1.18918		23.87	0.252009
IPO4	0.968452	2.99372		23.86	0.252025
PDCD6IP	2.13117	2.17646		23.85	0.252041
HSPH1	1.88272	3.45727		23.84	0.252057
GCN1L1	1.89947	4.73659		23.83	0.252073
HDAC2;HDAC1	2.05262	8.16752		23.82	0.252089
TBRG4	0.444719	0.711395		23.81	0.252105
MAGOHB;MAGOH	2.26989	5.53869		23.8	0.252121
ISOC2	4.17073	7.19677		23.79	0.252137
ISOC1	4.39606	5.35318		23.78	0.252153
KCTD12	3.56763	8.28841		23.77	0.252169
CMBL	0.138961	0.134746		23.76	0.252185
USP47	2.18959	4.33169		23.75	0.252201
IPO9	1.01895	1.52831		23.74	0.252217
MCCC1	-1.56717	4.96537		23.73	0.252233
PSMB7	1.9503	3.79539		23.72	0.252249
PARK7	9.89807	8.96557		23.71	0.252265
PHB2	1.64495	5.72659		23.7	0.252281
HSD17B10	1.5357	2.18996		23.69	0.252298
NAP1L4	0.850784	5.113		23.68	0.252314
CCT7	0.827603	2.72498		23.67	0.25233
ESYT1	1.18818	2.78319		23.66	0.252346
MCMBP	1.17985	3.97306		23.65	0.252363
ANP32E	0.786521	1.27783		23.64	0.252379
TUBB2B	1.93331	1.74012		23.63	0.252395
ACAT2	1.68695	3.15683		23.62	0.252411
SRRT	1.41515	2.22528		23.61	0.252428
UBE2O	1.61512	2.6702		23.6	0.252444
RAB1B	1.76912	1.96137		23.59	0.25246
TMX1	2.26304	3.81707		23.58	0.252477
GOLPH3	-2.89807	7.082		23.57	0.252493
DCTPP1	4.5263	8.29025		23.56	0.252509
ARMT1	0.048477	0.056308		23.55	0.252526
SFXN1	2.14499	5.67249		23.54	0.252542
XPO5	0.435636	1.23065		23.53	0.252559
CACYBP	0.990428	1.51603		23.52	0.252575
NIT2	4.86891	7.33456		23.51	0.252592
SAR1A	3.39161	7.27277		23.5	0.252608
AASDHPPT	0.827647	1.16177		23.49	0.252625
TOMM22	2.02027	2.27108		23.48	0.252641
ATG3	1.03873	1.23154		23.47	0.252658
MAT2B	1.12789	3.97078		23.46	0.252674
CALML5	-2.82376	2.70926		23.45	0.252691
HACD3	2.36897	5.81962		23.44	0.252707
RCC2	0.532698	0.820271		23.43	0.252724
UBA2	2.45371	4.60924		23.42	0.25274
SEC63	0.688304	1.11929		23.41	0.252757
SRP68	-0.22227	0.399728		23.4	0.252774
CHORDC1	1.62985	3.39814		23.39	0.25279
TRMT112	1.2857	1.70778		23.38	0.252807
BAZ1B	-1.68489	7.30766		23.37	0.252824
SLC25A13	0.03791	0.048313		23.36	0.25284
STOML2	1.48853	4.67587		23.35	0.252857
BAG5	1.55677	2.91119		23.34	0.252874
PRPF19	0.538049	0.71071		23.33	0.252891
STUB1	1.52899	2.11508		23.32	0.252907
PA2G4	0.981709	2.42854		23.31	0.252924
RUVBL2	1.54283	2.09892		23.3	0.252941
PIN4	1.14964	2.13555		23.29	0.252958
RUVBL1	1.08208	3.33992		23.28	0.252975
NUDC	0.967208	1.05605		23.27	0.252991
VDAC3	1.71318	2.24441		23.26	0.253008
CFL2	1.30986	3.1672		23.25	0.253025
STRAP	1.87018	4.32074		23.24	0.253042
TLN1	0.882727	2.20394		23.23	0.253059
ATG4B	1.23631	2.48388		23.22	0.253076
YTHDF2	1.29592	3.78994		23.21	0.253093
SUPT16H	0.092991	0.060866		23.2	0.25311
UCHL5	3.05189	6.19185		23.19	0.253127
SRPRB	0.958358	2.0655		23.18	0.253144
PSAT1	2.67707	6.26666		23.17	0.253161
COPG1	1.47038	4.00063		23.16	0.253178
MTCH2	0.860271	1.69047		23.15	0.253195
TEX264	3.44268	7.30415		23.14	0.253212
C21orf33	7.93042	7.53112		23.13	0.253229
				23.12	0.253246
				23.11	0.253263
				23.1	0.253281
				23.09	0.253298
				23.08	0.253315
				23.07	0.253332
				23.06	0.253349
				23.05	0.253367
				23.04	0.253384
				23.03	0.253401
				23.02	0.253418
				23.01	0.253436
				23	0.253453
				22.99	0.25347
				22.98	0.253488
				22.97	0.253505
				22.96	0.253522
				22.95	0.25354
				22.94	0.253557
				22.93	0.253575
				22.92	0.253592
				22.91	0.25361
				22.9	0.253627
				22.89	0.253644
				22.88	0.253662
				22.87	0.25368
				22.86	0.253697
				22.85	0.253715
				22.84	0.253732
				22.83	0.25375
				22.82	0.253768
				22.81	0.253785
				22.8	0.253803
				22.79	0.253821
				22.78	0.253838
				22.77	0.253856
				22.76	0.253874
				22.75	0.253891
				22.74	0.253909
				22.73	0.253927
				22.72	0.253945
				22.71	0.253963
				22.7	0.25398
				22.69	0.253998
				22.68	0.254016
				22.67	0.254034
				22.66	0.254052
				22.65	0.25407
				22.64	0.254088
				22.63	0.254106
				22.62	0.254124
				22.61	0.254142
				22.6	0.25416
				22.59	0.254178
				22.58	0.254196
				22.57	0.254214
				22.56	0.254232
				22.55	0.25425
				22.54	0.254268
				22.53	0.254287
				22.52	0.254305
				22.51	0.254323
				22.5	0.254341
				22.49	0.254359
				22.48	0.254378
				22.47	0.254396
				22.46	0.254414
				22.45	0.254433
				22.44	0.254451
				22.43	0.254469
				22.42	0.254488
				22.41	0.254506
				22.4	0.254524
				22.39	0.254543
				22.38	0.254561
				22.37	0.25458
				22.36	0.254598
				22.35	0.254617
				22.34	0.254635
				22.33	0.254654
				22.32	0.254672
				22.31	0.254691
				22.3	0.254709
				22.29	0.254728
				22.28	0.254747
				22.27	0.254765
				22.26	0.254784
				22.25	0.254803
				22.24	0.254821
				22.23	0.25484
				22.22	0.254859
				22.21	0.254878
				22.2	0.254896
				22.19	0.254915
				22.18	0.254934
				22.17	0.254953
				22.16	0.254972
				22.15	0.254991
				22.14	0.25501
				22.13	0.255029
				22.12	0.255048
				22.11	0.255066
				22.1	0.255085
				22.09	0.255104
				22.08	0.255123
				22.07	0.255143
				22.06	0.255162
				22.05	0.255181
				22.04	0.2552
				22.03	0.255219
				22.02	0.255238
				22.01	0.255257
				22	0.255276
				21.99	0.255296
				21.98	0.255315
				21.97	0.255334
				21.96	0.255353
				21.95	0.255373
				21.94	0.255392
				21.93	0.255411
				21.92	0.255431
				21.91	0.25545
				21.9	0.255469
				21.89	0.255489
				21.88	0.255508
				21.87	0.255528
				21.86	0.255547
				21.85	0.255567
				21.84	0.255586
				21.83	0.255606
				21.82	0.255625
				21.81	0.255645
				21.8	0.255664
				21.79	0.255684
				21.78	0.255704
				21.77	0.255723
				21.76	0.255743
				21.75	0.255763
				21.74	0.255782
				21.73	0.255802
				21.72	0.255822
				21.71	0.255842
				21.7	0.255862
				21.69	0.255881
				21.68	0.255901
				21.67	0.255921
				21.66	0.255941
				21.65	0.255961
				21.64	0.255981
				21.63	0.256001
				21.62	0.256021
				21.61	0.256041
				21.6	0.256061
				21.59	0.256081
				21.58	0.256101
				21.57	0.256121
				21.56	0.256141
				21.55	0.256161
				21.54	0.256181
				21.53	0.256202
				21.52	0.256222
				21.51	0.256242
				21.5	0.256262
				21.49	0.256282
				21.48	0.256303
				21.47	0.256323
				21.46	0.256343
				21.45	0.256364
				21.44	0.256384
				21.43	0.256405
				21.42	0.256425
				21.41	0.256445
				21.4	0.256466
				21.39	0.256486
				21.38	0.256507
				21.37	0.256527
				21.36	0.256548
				21.35	0.256568
				21.34	0.256589
				21.33	0.25661
				21.32	0.25663
				21.31	0.256651
				21.3	0.256672
				21.29	0.256692
				21.28	0.256713
				21.27	0.256734
				21.26	0.256755
				21.25	0.256775
				21.24	0.256796
				21.23	0.256817
				21.22	0.256838
				21.21	0.256859
				21.2	0.25688
				21.19	0.256901
				21.18	0.256922
				21.17	0.256943
				21.16	0.256964
				21.15	0.256985
				21.14	0.257006
				21.13	0.257027
				21.12	0.257048
				21.11	0.257069
				21.1	0.25709
				21.09	0.257111
				21.08	0.257133
				21.07	0.257154
				21.06	0.257175
				21.05	0.257196
				21.04	0.257218
				21.03	0.257239
				21.02	0.25726
				21.01	0.257282
				21	0.257303
				20.99	0.257324
				20.98	0.257346
				20.97	0.257367
				20.96	0.257389
				20.95	0.25741
				20.94	0.257432
				20.93	0.257453
				20.92	0.257475
				20.91	0.257496
				20.9	0.257518
				20.89	0.25754
				20.88	0.257561
				20.87	0.257583
				20.86	0.257605
				20.85	0.257627
				20.84	0.257648
				20.83	0.25767
				20.82	0.257692
				20.81	0.257714
				20.8	0.257736
				20.79	0.257757
				20.78	0.257779
				20.77	0.257801
				20.76	0.257823
				20.75	0.257845
				20.74	0.257867
				20.73	0.257889
				20.72	0.257911
				20.71	0.257933
				20.7	0.257956
				20.69	0.257978
				20.68	0.258
				20.67	0.258022
				20.66	0.258044
				20.65	0.258067
				20.64	0.258089
				20.63	0.258111
				20.62	0.258133
				20.61	0.258156
				20.6	0.258178
				20.59	0.2582
				20.58	0.258223
				20.57	0.258245
				20.56	0.258268
				20.55	0.25829
				20.54	0.258313
				20.53	0.258335
				20.52	0.258358
				20.51	0.258381
				20.5	0.258403
				20.49	0.258426
				20.48	0.258448
				20.47	0.258471
				20.46	0.258494
				20.45	0.258517
				20.44	0.258539
				20.43	0.258562
				20.42	0.258585
				20.41	0.258608
				20.4	0.258631
				20.39	0.258654
				20.38	0.258677
				20.37	0.2587
				20.36	0.258723
				20.35	0.258746
				20.34	0.258769
				20.33	0.258792
				20.32	0.258815
				20.31	0.258838
				20.3	0.258861
				20.29	0.258884
				20.28	0.258907
				20.27	0.258931
				20.26	0.258954
				20.25	0.258977
				20.24	0.259001
				20.23	0.259024
				20.22	0.259047
				20.21	0.259071
				20.2	0.259094
				20.19	0.259118
				20.18	0.259141
				20.17	0.259164
				20.16	0.259188
				20.15	0.259212
				20.14	0.259235
				20.13	0.259259
				20.12	0.259282
				20.11	0.259306
				20.1	0.25933
				20.09	0.259353
				20.08	0.259377
				20.07	0.259401
				20.06	0.259425
				20.05	0.259449
				20.04	0.259473
				20.03	0.259496
				20.02	0.25952
				20.01	0.259544
				20	0.259568
				19.99	0.259592
				19.98	0.259616
				19.97	0.25964
				19.96	0.259664
				19.95	0.259689
				19.94	0.259713
				19.93	0.259737
				19.92	0.259761
				19.91	0.259785
				19.9	0.25981
				19.89	0.259834
				19.88	0.259858
				19.87	0.259883
				19.86	0.259907
				19.85	0.259931
				19.84	0.259956
				19.83	0.25998
				19.82	0.260005
				19.81	0.260029
				19.8	0.260054
				19.79	0.260078
				19.78	0.260103
				19.77	0.260128
				19.76	0.260152
				19.75	0.260177
				19.74	0.260202
				19.73	0.260226
				19.72	0.260251
				19.71	0.260276
				19.7	0.260301
				19.69	0.260326
				19.68	0.260351
				19.67	0.260376
				19.66	0.260401
				19.65	0.260426
				19.64	0.260451
				19.63	0.260476
				19.62	0.260501
				19.61	0.260526
				19.6	0.260551
				19.59	0.260576
				19.58	0.260601
				19.57	0.260627
				19.56	0.260652
				19.55	0.260677
				19.54	0.260702
				19.53	0.260728
				19.52	0.260753
				19.51	0.260779
				19.5	0.260804
				19.49	0.26083
				19.48	0.260855
				19.47	0.260881
				19.46	0.260906
				19.45	0.260932
				19.44	0.260957
				19.43	0.260983
				19.42	0.261009
				19.41	0.261035
				19.4	0.26106
				19.39	0.261086
				19.38	0.261112
				19.37	0.261138
				19.36	0.261164
				19.35	0.26119
				19.34	0.261216
				19.33	0.261242
				19.32	0.261268
				19.31	0.261294
				19.3	0.26132
				19.29	0.261346
				19.28	0.261372
				19.27	0.261398
				19.26	0.261424
				19.25	0.261451
				19.24	0.261477
				19.23	0.261503
				19.22	0.26153
				19.21	0.261556
				19.2	0.261582
				19.19	0.261609
				19.18	0.261635
				19.17	0.261662
				19.16	0.261688
				19.15	0.261715
				19.14	0.261741
				19.13	0.261768
				19.12	0.261795
				19.11	0.261821
				19.1	0.261848
				19.09	0.261875
				19.08	0.261902
				19.07	0.261929
				19.06	0.261955
				19.05	0.261982
				19.04	0.262009
				19.03	0.262036
				19.02	0.262063
				19.01	0.26209
				19	0.262117
				18.99	0.262144
				18.98	0.262172
				18.97	0.262199
				18.96	0.262226
				18.95	0.262253
				18.94	0.26228
				18.93	0.262308
				18.92	0.262335
				18.91	0.262363
				18.9	0.26239
				18.89	0.262417
				18.88	0.262445
				18.87	0.262472
				18.86	0.2625
				18.85	0.262527
				18.84	0.262555
				18.83	0.262583
				18.82	0.26261
				18.81	0.262638
				18.8	0.262666
				18.79	0.262694
				18.78	0.262722
				18.77	0.262749
				18.76	0.262777
				18.75	0.262805
				18.74	0.262833
				18.73	0.262861
				18.72	0.262889
				18.71	0.262917
				18.7	0.262946
				18.69	0.262974
				18.68	0.263002
				18.67	0.26303
				18.66	0.263058
				18.65	0.263087
				18.64	0.263115
				18.63	0.263143
				18.62	0.263172
				18.61	0.2632
				18.6	0.263229
				18.59	0.263257
				18.58	0.263286
				18.57	0.263314
				18.56	0.263343
				18.55	0.263372
				18.54	0.2634
				18.53	0.263429
				18.52	0.263458
				18.51	0.263487
				18.5	0.263515
				18.49	0.263544
				18.48	0.263573
				18.47	0.263602
				18.46	0.263631
				18.45	0.26366
				18.44	0.263689
				18.43	0.263718
				18.42	0.263748
				18.41	0.263777
				18.4	0.263806
				18.39	0.263835
				18.38	0.263865
				18.37	0.263894
				18.36	0.263923
				18.35	0.263953
				18.34	0.263982
				18.33	0.264012
				18.32	0.264041
				18.31	0.264071
				18.3	0.2641
				18.29	0.26413
				18.28	0.26416
				18.27	0.264189
				18.26	0.264219
				18.25	0.264249
				18.24	0.264279
				18.23	0.264309
				18.22	0.264339
				18.21	0.264369
				18.2	0.264399
				18.19	0.264429
				18.18	0.264459
				18.17	0.264489
				18.16	0.264519
				18.15	0.264549
				18.14	0.264579
				18.13	0.26461
				18.12	0.26464
				18.11	0.26467
				18.1	0.264701
				18.09	0.264731
				18.08	0.264762
				18.07	0.264792
				18.06	0.264823
				18.05	0.264853
				18.04	0.264884
				18.03	0.264915
				18.02	0.264945
				18.01	0.264976
				18	0.265007
				17.99	0.265038
				17.98	0.265069
				17.97	0.2651
				17.96	0.265131
				17.95	0.265162
				17.94	0.265193
				17.93	0.265224
				17.92	0.265255
				17.91	0.265286
				17.9	0.265317
				17.89	0.265349
				17.88	0.26538
				17.87	0.265411
				17.86	0.265443
				17.85	0.265474
				17.84	0.265506
				17.83	0.265537
				17.82	0.265569
				17.81	0.2656
				17.8	0.265632
				17.79	0.265664
				17.78	0.265695
				17.77	0.265727
				17.76	0.265759
				17.75	0.265791
				17.74	0.265823
				17.73	0.265855
				17.72	0.265887
				17.71	0.265919
				17.7	0.265951
				17.69	0.265983
				17.68	0.266015
				17.67	0.266047
				17.66	0.266079
				17.65	0.266112
				17.64	0.266144
				17.63	0.266176
				17.62	0.266209
				17.61	0.266241
				17.6	0.266274
				17.59	0.266306
				17.58	0.266339
				17.57	0.266372
				17.56	0.266404
				17.55	0.266437
				17.54	0.26647
				17.53	0.266503
				17.52	0.266536
				17.51	0.266569
				17.5	0.266602
				17.49	0.266635
				17.48	0.266668
				17.47	0.266701
				17.46	0.266734
				17.45	0.266767
				17.44	0.2668
				17.43	0.266834
				17.42	0.266867
				17.41	0.2669
				17.4	0.266934
				17.39	0.266967
				17.38	0.267001
				17.37	0.267034
				17.36	0.267068
				17.35	0.267102
				17.34	0.267135
				17.33	0.267169
				17.32	0.267203
				17.31	0.267237
				17.3	0.267271
				17.29	0.267305
				17.28	0.267339
				17.27	0.267373
				17.26	0.267407
				17.25	0.267441
				17.24	0.267475
				17.23	0.267509
				17.22	0.267544
				17.21	0.267578
				17.2	0.267612
				17.19	0.267647
				17.18	0.267681
				17.17	0.267716
				17.16	0.26775
				17.15	0.267785
				17.14	0.26782
				17.13	0.267854
				17.12	0.267889
				17.11	0.267924
				17.1	0.267959
				17.09	0.267994
				17.08	0.268029
				17.07	0.268064
				17.06	0.268099
				17.05	0.268134
				17.04	0.268169
				17.03	0.268204
				17.02	0.26824
				17.01	0.268275
				17	0.26831
				16.99	0.268346
				16.98	0.268381
				16.97	0.268417
				16.96	0.268452
				16.95	0.268488
				16.94	0.268523
				16.93	0.268559
				16.92	0.268595
				16.91	0.268631
				16.9	0.268667
				16.89	0.268703
				16.88	0.268739
				16.87	0.268775
				16.86	0.268811
				16.85	0.268847
				16.84	0.268883
				16.83	0.268919
				16.82	0.268956
				16.81	0.268992
				16.8	0.269028
				16.79	0.269065
				16.78	0.269101
				16.77	0.269138
				16.76	0.269175
				16.75	0.269211
				16.74	0.269248
				16.73	0.269285
				16.72	0.269322
				16.71	0.269358
				16.7	0.269395
				16.69	0.269432
				16.68	0.269469
				16.67	0.269507
				16.66	0.269544
				16.65	0.269581
				16.64	0.269618
				16.63	0.269655
				16.62	0.269693
				16.61	0.26973
				16.6	0.269768
				16.59	0.269805
				16.58	0.269843
				16.57	0.269881
				16.56	0.269918
				16.55	0.269956
				16.54	0.269994
				16.53	0.270032
				16.52	0.27007
				16.51	0.270108
				16.5	0.270146
				16.49	0.270184
				16.48	0.270222
				16.47	0.27026
				16.46	0.270298
				16.45	0.270337
				16.44	0.270375
				16.43	0.270414
				16.42	0.270452
				16.41	0.270491
				16.4	0.270529
				16.39	0.270568
				16.38	0.270607
				16.37	0.270645
				16.36	0.270684
				16.35	0.270723
				16.34	0.270762
				16.33	0.270801
				16.32	0.27084
				16.31	0.270879
				16.3	0.270919
				16.29	0.270958
				16.28	0.270997
				16.27	0.271037
				16.26	0.271076
				16.25	0.271115
				16.24	0.271155
				16.23	0.271195
				16.22	0.271234
				16.21	0.271274
				16.2	0.271314
				16.19	0.271354
				16.18	0.271394
				16.17	0.271434
				16.16	0.271474
				16.15	0.271514
				16.14	0.271554
				16.13	0.271594
				16.12	0.271634
				16.11	0.271675
				16.1	0.271715
				16.09	0.271756
				16.08	0.271796
				16.07	0.271837
				16.06	0.271877
				16.05	0.271918
				16.04	0.271959
				16.03	0.272
				16.02	0.272041
				16.01	0.272082
				16	0.272123
				15.99	0.272164
				15.98	0.272205
				15.97	0.272246
				15.96	0.272287
				15.95	0.272329
				15.94	0.27237
				15.93	0.272412
				15.92	0.272453
				15.91	0.272495
				15.9	0.272536
				15.89	0.272578
				15.88	0.27262
				15.87	0.272662
				15.86	0.272704
				15.85	0.272746
				15.84	0.272788
				15.83	0.27283
				15.82	0.272872
				15.81	0.272914
				15.8	0.272957
				15.79	0.272999
				15.78	0.273042
				15.77	0.273084
				15.76	0.273127
				15.75	0.273169
				15.74	0.273212
				15.73	0.273255
				15.72	0.273298
				15.71	0.273341
				15.7	0.273384
				15.69	0.273427
				15.68	0.27347
				15.67	0.273513
				15.66	0.273556
				15.65	0.2736
				15.64	0.273643
				15.63	0.273686
				15.62	0.27373
				15.61	0.273774
				15.6	0.273817
				15.59	0.273861
				15.58	0.273905
				15.57	0.273949
				15.56	0.273993
				15.55	0.274037
				15.54	0.274081
				15.53	0.274125
				15.52	0.274169
				15.51	0.274214
				15.5	0.274258
				15.49	0.274302
				15.48	0.274347
				15.47	0.274392
				15.46	0.274436
				15.45	0.274481
				15.44	0.274526
				15.43	0.274571
				15.42	0.274616
				15.41	0.274661
				15.4	0.274706
				15.39	0.274751
				15.38	0.274796
				15.37	0.274841
				15.36	0.274887
				15.35	0.274932
				15.34	0.274978
				15.33	0.275023
				15.32	0.275069
				15.31	0.275115
				15.3	0.275161
				15.29	0.275207
				15.28	0.275253
				15.27	0.275299
				15.26	0.275345
				15.25	0.275391
				15.24	0.275437
				15.23	0.275484
				15.22	0.27553
				15.21	0.275577
				15.2	0.275623
				15.19	0.27567
				15.18	0.275717
				15.17	0.275764
				15.16	0.27581
				15.15	0.275857
				15.14	0.275904
				15.13	0.275952
				15.12	0.275999
				15.11	0.276046
				15.1	0.276093
				15.09	0.276141
				15.08	0.276188
				15.07	0.276236
				15.06	0.276284
				15.05	0.276331
				15.04	0.276379
				15.03	0.276427
				15.02	0.276475
				15.01	0.276523
				15	0.276571
				14.99	0.27662
				14.98	0.276668
				14.97	0.276716
				14.96	0.276765
				14.95	0.276814
				14.94	0.276862
				14.93	0.276911
				14.92	0.27696
				14.91	0.277009
				14.9	0.277058
				14.89	0.277107
				14.88	0.277156
				14.87	0.277205
				14.86	0.277254
				14.85	0.277304
				14.84	0.277353
				14.83	0.277403
				14.82	0.277452
				14.81	0.277502
				14.8	0.277552
				14.79	0.277602
				14.78	0.277652
				14.77	0.277702
				14.76	0.277752
				14.75	0.277802
				14.74	0.277853
				14.73	0.277903
				14.72	0.277953
				14.71	0.278004
				14.7	0.278055
				14.69	0.278105
				14.68	0.278156
				14.67	0.278207
				14.66	0.278258
				14.65	0.278309
				14.64	0.278361
				14.63	0.278412
				14.62	0.278463
				14.61	0.278515
				14.6	0.278566
				14.59	0.278618
				14.58	0.27867
				14.57	0.278721
				14.56	0.278773
				14.55	0.278825
				14.54	0.278877
				14.53	0.27893
				14.52	0.278982
				14.51	0.279034
				14.5	0.279087
				14.49	0.279139
				14.48	0.279192
				14.47	0.279244
				14.46	0.279297
				14.45	0.27935
				14.44	0.279403
				14.43	0.279456
				14.42	0.279509
				14.41	0.279563
				14.4	0.279616
				14.39	0.27967
				14.38	0.279723
				14.37	0.279777
				14.36	0.279831
				14.35	0.279884
				14.34	0.279938
				14.33	0.279992
				14.32	0.280046
				14.31	0.280101
				14.3	0.280155
				14.29	0.280209
				14.28	0.280264
				14.27	0.280319
				14.26	0.280373
				14.25	0.280428
				14.24	0.280483
				14.23	0.280538
				14.22	0.280593
				14.21	0.280648
				14.2	0.280704
				14.19	0.280759
				14.18	0.280814
				14.17	0.28087
				14.16	0.280926
				14.15	0.280982
				14.14	0.281037
				14.13	0.281093
				14.12	0.28115
				14.11	0.281206
				14.1	0.281262
				14.09	0.281318
				14.08	0.281375
				14.07	0.281432
				14.06	0.281488
				14.05	0.281545
				14.04	0.281602
				14.03	0.281659
				14.02	0.281716
				14.01	0.281773
				14	0.281831
				13.99	0.281888
				13.98	0.281946
				13.97	0.282003
				13.96	0.282061
				13.95	0.282119
				13.94	0.282177
				13.93	0.282235
				13.92	0.282293
				13.91	0.282351
				13.9	0.28241
				13.89	0.282468
				13.88	0.282527
				13.87	0.282586
				13.86	0.282644
				13.85	0.282703
				13.84	0.282762
				13.83	0.282821
				13.82	0.282881
				13.81	0.28294
				13.8	0.282999
				13.79	0.283059
				13.78	0.283119
				13.77	0.283179
				13.76	0.283239
				13.75	0.283299
				13.74	0.283359
				13.73	0.283419
				13.72	0.283479
				13.71	0.28354
				13.7	0.2836
				13.69	0.283661
				13.68	0.283722
				13.67	0.283783
				13.66	0.283844
				13.65	0.283905
				13.64	0.283966
				13.63	0.284028
				13.62	0.284089
				13.61	0.284151
				13.6	0.284213
				13.59	0.284274
				13.58	0.284336
				13.57	0.284398
				13.56	0.284461
				13.55	0.284523
				13.54	0.284585
				13.53	0.284648
				13.52	0.284711
				13.51	0.284773
				13.5	0.284836
				13.49	0.284899
				13.48	0.284963
				13.47	0.285026
				13.46	0.285089
				13.45	0.285153
				13.44	0.285216
				13.43	0.28528
				13.42	0.285344
				13.41	0.285408
				13.4	0.285472
				13.39	0.285537
				13.38	0.285601
				13.37	0.285665
				13.36	0.28573
				13.35	0.285795
				13.34	0.28586
				13.33	0.285925
				13.32	0.28599
				13.31	0.286055
				13.3	0.286121
				13.29	0.286186
				13.28	0.286252
				13.27	0.286317
				13.26	0.286383
				13.25	0.286449
				13.24	0.286516
				13.23	0.286582
				13.22	0.286648
				13.21	0.286715
				13.2	0.286781
				13.19	0.286848
				13.18	0.286915
				13.17	0.286982
				13.16	0.28705
				13.15	0.287117
				13.14	0.287184
				13.13	0.287252
				13.12	0.28732
				13.11	0.287388
				13.1	0.287456
				13.09	0.287524
				13.08	0.287592
				13.07	0.28766
				13.06	0.287729
				13.05	0.287798
				13.04	0.287866
				13.03	0.287935
				13.02	0.288004
				13.01	0.288074
				13	0.288143
				12.99	0.288213
				12.98	0.288282
				12.97	0.288352
				12.96	0.288422
				12.95	0.288492
				12.94	0.288562
				12.93	0.288633
				12.92	0.288703
				12.91	0.288774
				12.9	0.288845
				12.89	0.288915
				12.88	0.288987
				12.87	0.289058
				12.86	0.289129
				12.85	0.289201
				12.84	0.289272
				12.83	0.289344
				12.82	0.289416
				12.81	0.289488
				12.8	0.28956
				12.79	0.289633
				12.78	0.289705
				12.77	0.289778
				12.76	0.289851
				12.75	0.289924
				12.74	0.289997
				12.73	0.29007
				12.72	0.290144
				12.71	0.290217
				12.7	0.290291
				12.69	0.290365
				12.68	0.290439
				12.67	0.290513
				12.66	0.290587
				12.65	0.290662
				12.64	0.290737
				12.63	0.290811
				12.62	0.290886
				12.61	0.290961
				12.6	0.291037
				12.59	0.291112
				12.58	0.291188
				12.57	0.291263
				12.56	0.291339
				12.55	0.291415
				12.54	0.291492
				12.53	0.291568
				12.52	0.291645
				12.51	0.291721
				12.5	0.291798
				12.49	0.291875
				12.48	0.291952
				12.47	0.29203
				12.46	0.292107
				12.45	0.292185
				12.44	0.292263
				12.43	0.292341
				12.42	0.292419
				12.41	0.292497
				12.4	0.292576
				12.39	0.292655
				12.38	0.292733
				12.37	0.292812
				12.36	0.292892
				12.35	0.292971
				12.34	0.293051
				12.33	0.29313
				12.32	0.29321
				12.31	0.29329
				12.3	0.29337
				12.29	0.293451
				12.28	0.293531
				12.27	0.293612
				12.26	0.293693
				12.25	0.293774
				12.24	0.293855
				12.23	0.293937
				12.22	0.294018
				12.21	0.2941
				12.2	0.294182
				12.19	0.294264
				12.18	0.294347
				12.17	0.294429
				12.16	0.294512
				12.15	0.294595
				12.14	0.294678
				12.13	0.294761
				12.12	0.294844
				12.11	0.294928
				12.1	0.295012
				12.09	0.295096
				12.08	0.29518
				12.07	0.295264
				12.06	0.295349
				12.05	0.295433
				12.04	0.295518
				12.03	0.295603
				12.02	0.295689
				12.01	0.295774
				12	0.29586
				11.99	0.295946
				11.98	0.296032
				11.97	0.296118
				11.96	0.296204
				11.95	0.296291
				11.94	0.296378
				11.93	0.296465
				11.92	0.296552
				11.91	0.296639
				11.9	0.296727
				11.89	0.296815
				11.88	0.296903
				11.87	0.296991
				11.86	0.297079
				11.85	0.297168
				11.84	0.297257
				11.83	0.297346
				11.82	0.297435
				11.81	0.297524
				11.8	0.297614
				11.79	0.297704
				11.78	0.297794
				11.77	0.297884
				11.76	0.297974
				11.75	0.298065
				11.74	0.298156
				11.73	0.298247
				11.72	0.298338
				11.71	0.298429
				11.7	0.298521
				11.69	0.298613
				11.68	0.298705
				11.67	0.298797
				11.66	0.29889
				11.65	0.298982
				11.64	0.299075
				11.63	0.299169
				11.62	0.299262
				11.61	0.299355
				11.6	0.299449
				11.59	0.299543
				11.58	0.299638
				11.57	0.299732
				11.56	0.299827
				11.55	0.299922
				11.54	0.300017
				11.53	0.300112
				11.52	0.300208
				11.51	0.300303
				11.5	0.300399
				11.49	0.300496
				11.48	0.300592
				11.47	0.300689
				11.46	0.300786
				11.45	0.300883
				11.44	0.30098
				11.43	0.301078
				11.42	0.301176
				11.41	0.301274
				11.4	0.301372
				11.39	0.301471
				11.38	0.30157
				11.37	0.301669
				11.36	0.301768
				11.35	0.301867
				11.34	0.301967
				11.33	0.302067
				11.32	0.302167
				11.31	0.302268
				11.3	0.302368
				11.29	0.302469
				11.28	0.302571
				11.27	0.302672
				11.26	0.302774
				11.25	0.302876
				11.24	0.302978
				11.23	0.30308
				11.22	0.303183
				11.21	0.303286
				11.2	0.303389
				11.19	0.303492
				11.18	0.303596
				11.17	0.3037
				11.16	0.303804
				11.15	0.303909
				11.14	0.304013
				11.13	0.304118
				11.12	0.304224
				11.11	0.304329
				11.1	0.304435
				11.09	0.304541
				11.08	0.304647
				11.07	0.304754
				11.06	0.30486
				11.05	0.304967
				11.04	0.305075
				11.03	0.305182
				11.02	0.30529
				11.01	0.305398
				11	0.305507
				10.99	0.305615
				10.98	0.305724
				10.97	0.305833
				10.96	0.305943
				10.95	0.306053
				10.94	0.306163
				10.93	0.306273
				10.92	0.306384
				10.91	0.306495
				10.9	0.306606
				10.89	0.306717
				10.88	0.306829
				10.87	0.306941
				10.86	0.307053
				10.85	0.307166
				10.84	0.307279
				10.83	0.307392
				10.82	0.307505
				10.81	0.307619
				10.8	0.307733
				10.79	0.307847
				10.78	0.307962
				10.77	0.308077
				10.76	0.308192
				10.75	0.308307
				10.74	0.308423
				10.73	0.308539
				10.72	0.308656
				10.71	0.308772
				10.7	0.308889
				10.69	0.309007
				10.68	0.309124
				10.67	0.309242
				10.66	0.30936
				10.65	0.309479
				10.64	0.309598
				10.63	0.309717
				10.62	0.309836
				10.61	0.309956
				10.6	0.310076
				10.59	0.310197
				10.58	0.310317
				10.57	0.310438
				10.56	0.31056
				10.55	0.310681
				10.54	0.310803
				10.53	0.310926
				10.52	0.311048
				10.51	0.311171
				10.5	0.311295
				10.49	0.311418
				10.48	0.311542
				10.47	0.311666
				10.46	0.311791
				10.45	0.311916
				10.44	0.312041
				10.43	0.312167
				10.42	0.312293
				10.41	0.312419
				10.4	0.312546
				10.39	0.312673
				10.38	0.3128
				10.37	0.312928
				10.36	0.313056
				10.35	0.313184
				10.34	0.313313
				10.33	0.313442
				10.32	0.313572
				10.31	0.313701
				10.3	0.313832
				10.29	0.313962
				10.28	0.314093
				10.27	0.314224
				10.26	0.314356
				10.25	0.314488
				10.24	0.31462
				10.23	0.314753
				10.22	0.314886
				10.21	0.315019
				10.2	0.315153
				10.19	0.315287
				10.18	0.315422
				10.17	0.315556
				10.16	0.315692
				10.15	0.315827
				10.14	0.315963
				10.13	0.3161
				10.12	0.316237
				10.11	0.316374
				10.1	0.316511
				10.09	0.316649
				10.08	0.316788
				10.07	0.316926
				10.06	0.317066
				10.05	0.317205
[truncated: 3,466 more rows]

## Sheet: Figure 2e
Figure 2e
PullDown_HEK293Cells_1µM_GK13S-DMSO								PullDown_HEK293Cells_1µM_GK16S-DMSO								PullDown_HEK293Cells_1µM_GK13S-GK16S
Data				Significance				Data				Significance				Data				Significance
Protein	Fold change log2	–log10 (p value)		Fold change log2	–log10 (p value)			Protein	Fold change log2	–log10 (p value)		Fold change log2	–log10 (p value)			Protein	Fold change log2	–log10 (p value)		Fold change log2	–log10 (p value)
02. Sep	0.648896	1.10246		30	0.241062			02. Sep	0.414693	0.628784		30	0.249785			02. Sep	0.234203	2.44669		30	0.234998
07. Sep	0.902771	1.20564		29.99	0.241071			07. Sep	0.471983	0.515096		29.99	0.249795			07. Sep	0.430787	1.76364		29.99	0.235007
11. Sep	1.75141	4.96871		29.98	0.24108			11. Sep	0.247088	0.381881		29.98	0.249805			11. Sep	1.50432	3.20005		29.98	0.235016
AAMDC	-0.364476	1.18811		29.97	0.241089			AAMDC	0.097505	0.260975		29.97	0.249815			AAMDC	-0.46198	2.23713		29.97	0.235025
ACACA	0.648174	0.731417		29.96	0.241099			ACACA	0.818737	0.969257		29.96	0.249825			ACACA	-0.17056	0.442674		29.96	0.235033
ACAT1	0.530194	2.91082		29.95	0.241108			ACAT1	0.433571	2.07132		29.95	0.249835			ACAT1	0.096623	0.453006		29.95	0.235042
ACLY	1.20886	3.67673		29.94	0.241117			ACLY	0.663493	2.13723		29.94	0.249845			ACAT2	0.646613	0.828092		29.94	0.235051
ACP1	1.29847	1.57697		29.93	0.241126			ACP1	1.41354	1.74506		29.93	0.249855			ACLY	0.545372	2.1462		29.93	0.23506
ACTG1	0.312787	1.37395		29.92	0.241136			ACTG1	0.287029	1.2484		29.92	0.249865			ACOT7	-0.07199	0.160198		29.92	0.235069
ACTN4;ACTN1	-0.312541	0.648912		29.91	0.241145			ACTN4;ACTN1	-0.1452	0.26182		29.91	0.249875			ACP1	-0.11508	0.546322		29.91	0.235078
ACTR1A	1.25999	1.39348		29.9	0.241154			AHCY	0.504427	2.06808		29.9	0.249885			ACTG1	0.025758	0.572654		29.9	0.235086
ACTR3;ACTR3B	0.857908	1.22774		29.89	0.241164			AHSA1	0.042424	0.141189		29.89	0.249895			ACTN4;ACTN1	-0.16734	0.98347		29.89	0.235095
AHCY	0.604689	2.18565		29.88	0.241173			AIFM1	0.173032	0.18542		29.88	0.249905			ACTR1A	1.07358	1.21799		29.88	0.235104
AHSA1	-0.137815	0.54111		29.87	0.241182			AK2	0.198153	0.536237		29.87	0.249915			ACTR2	-0.00895	0.008678		29.87	0.235113
AIFM1	0.5021	0.62514		29.86	0.241192			AKR1A1	1.20654	1.39999		29.86	0.249925			ACTR3;ACTR3B	0.821181	1.37057		29.86	0.235122
AK2	-0.0682281	0.155913		29.85	0.241201			ALDH1A2	1.71698	3.39013		29.85	0.249935			ADSS	0.62401	0.735149		29.85	0.235131
AKR1A1	1.05816	1.24611		29.84	0.24121			ALDH1B1	3.89098	6.10298		29.84	0.249945			AHCY	0.100262	0.306655		29.84	0.23514
ALDH18A1	2.54523	5.8883		29.83	0.24122			ALDH2	-1.34637	1.7455		29.83	0.249955			AHSA1	-0.18024	1.40104		29.83	0.235149
ALDH1A2	3.48188	5.80697		29.82	0.241229			ALDH7A1	5.21988	3.60387		29.82	0.249965			AIFM1	0.329068	0.471912		29.82	0.235158
ALDH1B1	5.86038	7.58077		29.81	0.241238			ALDH9A1	8.13658	5.85366		29.81	0.249975			AK2	-0.26638	1.04047		29.81	0.235166
ALDH2	1.0854	3.44483		29.8	0.241248			ALDOA	0.303312	1.14949		29.8	0.249985			AKR1A1	-0.14838	0.433715		29.8	0.235175
ALDH3A2	2.41727	6.17668		29.79	0.241257			ANXA2;ANXA2P2	-0.15642	0.784976		29.79	0.249995			ALDH18A1	2.38743	2.94821		29.79	0.235184
ALDH7A1	-1.85195	1.15562		29.78	0.241267			ANXA6	0.371701	0.909151		29.78	0.250005			ALDH1A2	1.7649	5.01416		29.78	0.235193
ALDH9A1	8.56821	5.99906		29.77	0.241276			APEX1	0.622671	0.960808		29.77	0.250015			ALDH1B1	1.96941	7.80763		29.77	0.235202
ALDOA	0.259348	0.915426		29.76	0.241285			APRT	0.59581	2.336		29.76	0.250025			ALDH2	2.43177	3.26181		29.76	0.235211
ANXA2;ANXA2P2	-0.189817	1.07974		29.75	0.241295			ARF1;ARF3	0.339635	0.48466		29.75	0.250035			ALDH3A2	3.12999	6.7478		29.75	0.23522
ANXA6	0.557761	1.43129		29.74	0.241304			ARHGDIA	0.611888	1.3491		29.74	0.250045			ALDH7A1	-7.07183	7.13463		29.74	0.235229
APEX1	0.940084	2.91763		29.73	0.241314			ATIC	0.764183	3.66469		29.73	0.250055			ALDH9A1	0.431627	1.65466		29.73	0.235238
APRT	0.797952	3.0678		29.72	0.241323			ATP1A1	1.13147	1.26002		29.72	0.250065			ALDOA	-0.04396	0.382209		29.72	0.235247
ARF1;ARF3	0.475815	0.711054		29.71	0.241332			ATP2A2	0.881494	1.02821		29.71	0.250076			ANXA1	-0.10457	0.123111		29.71	0.235256
ARHGDIA	0.406619	0.83678		29.7	0.241342			ATP5A1	0.101215	0.427849		29.7	0.250086			ANXA2;ANXA2P2	-0.0334	0.309038		29.7	0.235265
ATIC	1.06397	4.71728		29.69	0.241351			ATP5B	-0.1088	0.350329		29.69	0.250096			ANXA6	0.18606	1.022		29.69	0.235274
ATOX1	-0.251019	0.163658		29.68	0.241361			ATP5C1	0.465839	0.660171		29.68	0.250106			APEX1	0.317414	0.46357		29.68	0.235283
ATP1A1	1.40002	1.61191		29.67	0.24137			ATP5H	0.141484	0.290766		29.67	0.250116			APRT	0.202142	1.9075		29.67	0.235292
ATP2A2	1.49073	2.27332		29.66	0.24138			ATP5O	0.5467	0.878979		29.66	0.250126			ARF1;ARF3	0.13618	0.482464		29.66	0.235301
ATP5A1	-0.150539	0.66083		29.65	0.241389			BASP1	-0.24985	0.386939		29.65	0.250136			ARG1	-0.0439	0.051095		29.65	0.23531
ATP5B	-0.393486	1.57653		29.64	0.241399			BAZ1B	-0.32557	0.393966		29.64	0.250147			ARHGDIA	-0.20527	1.11424		29.64	0.235319
ATP5C1	0.376559	0.503041		29.63	0.241408			BOLA2;BOLA2B	0.220726	0.592235		29.63	0.250157			ARPC3	0.20805	0.287647		29.63	0.235328
ATP5H	-0.380156	0.936451		29.62	0.241418			C1QBP	0.155372	0.318508		29.62	0.250167			ASAH1	1.01949	0.982407		29.62	0.235337
ATP5O	0.563157	0.890513		29.61	0.241427			C21orf33	8.31374	7.82587		29.61	0.250177			ATIC	0.299785	2.95076		29.61	0.235346
BASP1	-0.916491	0.951738		29.6	0.241437			CALM2;CALM3;CALM1	-0.1311	0.120531		29.6	0.250187			ATOX1	0.47798	0.223564		29.6	0.235355
BAZ1B	-0.482508	0.629978		29.59	0.241446			CALML5	-0.03643	0.016389		29.59	0.250197			ATP1A1	0.268556	1.5033		29.59	0.235364
BOLA2;BOLA2B	0.0883175	0.186312		29.58	0.241456			CALR	0.11523	0.25624		29.58	0.250208			ATP2A2	0.609232	1.4057		29.58	0.235373
C1QBP	0.00846519	0.014661		29.57	0.241465			CAND1	1.68134	2.43589		29.57	0.250218			ATP5A1	-0.25175	2.45661		29.57	0.235382
C21orf33	8.43864	8.11279		29.56	0.241475			CANX	0.279682	0.261945		29.56	0.250228			ATP5B	-0.28468	3.1037		29.56	0.235391
CAD	0.56989	0.681329		29.55	0.241484			CAPZA1	0.299789	0.881191		29.55	0.250238			ATP5C1	-0.08928	0.958652		29.55	0.235401
CALM2;CALM3;CALM1	-0.237577	0.240626		29.54	0.241494			CBR1	0.765531	0.876055		29.54	0.250249			ATP5EP2;ATP5E	0.167704	0.629402		29.54	0.23541
CALR	-0.0736042	0.169979		29.53	0.241504			CCT2	0.40243	2.03463		29.53	0.250259			ATP5F1	0.731847	1.28326		29.53	0.235419
CAND1	2.13639	4.55534		29.52	0.241513			CCT3	0.751725	3.00082		29.52	0.250269			ATP5H	-0.52164	2.13425		29.52	0.235428
CANX	0.657444	0.925328		29.51	0.241523			CCT4	0.522493	2.1982		29.51	0.250279			ATP5O	0.016458	0.062585		29.51	0.235437
CAPZA1	0.101352	0.264461		29.5	0.241532			CCT5	0.479408	2.04679		29.5	0.25029			AZGP1	-0.00356	0.001892		29.5	0.235446
CARM1	0.914644	1.46643		29.49	0.241542			CCT6A	0.439222	2.13511		29.49	0.2503			BASP1	-0.66664	0.785065		29.49	0.235455
CBR1	0.926282	1.10902		29.48	0.241551			CCT7	0.700624	1.9607		29.48	0.25031			BAZ1B	-0.15694	0.829507		29.48	0.235464
CBX3	0.281961	0.240575		29.47	0.241561			CCT8	0.593538	1.83437		29.47	0.25032			BLMH	0.747226	0.736599		29.47	0.235474
CCT2	0.544424	2.65955		29.46	0.241571			CDC2;CDK1	0.915078	1.33981		29.46	0.250331			BOLA2;BOLA2B	-0.13241	0.733718		29.46	0.235483
CCT3	0.969743	3.82204		29.45	0.24158			CDK4	0.777274	1.38		29.45	0.250341			BRD2	-0.05241	0.075409		29.45	0.235492
CCT4	0.615732	2.42524		29.44	0.24159			CFL1	0.281013	1.04381		29.44	0.250351			BUB3	0.323796	0.412112		29.44	0.235501
CCT5	0.564425	2.65209		29.43	0.2416			CHORDC1	1.07651	1.11665		29.43	0.250362			C1QBP	-0.14691	0.719602		29.43	0.23551
CCT6A	0.44019	2.08364		29.42	0.241609			CKB	0.243368	0.908722		29.42	0.250372							29.42	0.235519
CCT7	0.823064	2.37039		29.41	0.241619			CLIC1	0.086847	0.079976		29.41	0.250382			CAD	0.397902	0.996575		29.41	0.235529
CCT8	0.763218	2.50179		29.4	0.241629			CLTA	0.371664	1.12636		29.4	0.250393			CALM2;CALM3;CALM1	-0.10647	0.442098		29.4	0.235538
CDC2;CDK1	1.06486	1.52226		29.39	0.241638			CLTC	0.654534	2.24783		29.39	0.250403			CALML5	-0.80803	0.339255		29.39	0.235547
CDK4	0.219131	0.198993		29.38	0.241648			COX5A	-0.2319	0.132179		29.38	0.250414			CALR	-0.18883	1.10291		29.38	0.235556
CDKN2A;CDKN2B	0.400171	0.324017		29.37	0.241658			CS	0.606679	0.320849		29.37	0.250424			CAND1	0.455054	0.668595		29.37	0.235565
CFL1	0.128387	0.36812		29.36	0.241667			CSE1L	1.53045	0.919003		29.36	0.250434			CANX	0.377761	0.718175		29.36	0.235575
CHORDC1	0.848214	0.86181		29.35	0.241677			CSTB	0.06867	0.127898		29.35	0.250445			CAPRIN1	0.076986	0.197219		29.35	0.235584
CKB	0.224091	0.757492		29.34	0.241687			CTPS1	0.338395	0.918054		29.34	0.250455			CAPZA1	-0.19844	0.938372		29.34	0.235593
CLIC1	0.701561	1.74108		29.33	0.241696			DAZAP1	0.170643	0.355738		29.33	0.250465			CAPZB	0.209886	0.225183		29.33	0.235602
CLTA	0.0819458	0.183462		29.32	0.241706			DCD	-0.19881	0.221297		29.32	0.250476			CARM1	0.315522	0.43643		29.32	0.235612
CLTC	1.0138	3.76469		29.31	0.241716			DDOST	0.358716	0.834455		29.31	0.250486			CASP14	0.452083	0.607588		29.31	0.235621
CNBP	-0.0106098	0.011236		29.3	0.241726			DDX17	1.5721	1.8876		29.3	0.250497			CAT	-0.53795	0.854673		29.3	0.23563
CS	1.38299	1.76059		29.29	0.241735			DDX39B;DDX39A	0.334682	0.929467		29.29	0.250507			CBR1	0.160751	1.10931		29.29	0.235639
CSDE1	0.913374	2.61635		29.28	0.241745			DLD	0.017852	0.048913		29.28	0.250518			CBX3	0.427886	0.251771		29.28	0.235649
CSE1L	1.9165	1.21327		29.27	0.241755			DNAJB6;DNAJB2;DNAJB8	0.00838	0.017354		29.27	0.250528			CCT2	0.141994	1.22143		29.27	0.235658
CSTB	-0.43039	1.1401		29.26	0.241765			DSC1	-2.82513	1.05626		29.26	0.250539			CCT3	0.218018	2.30329		29.26	0.235667
CTPS1	0.89962	2.83318		29.25	0.241774			DSG1	-3.10007	1.31481		29.25	0.250549			CCT4	0.093239	0.750356		29.25	0.235676
CYB5R3	0.927367	0.959875		29.24	0.241784			DSP	-1.94574	0.843166		29.24	0.250559			CCT5	0.085017	0.552167		29.24	0.235686
DAZAP1	0.368193	0.923851		29.23	0.241794			DUT	0.060545	0.18408		29.23	0.25057			CCT6A	0.000968	0.005381		29.23	0.235695
DCD	-1.02656	2.60689		29.22	0.241804			EEF1A1;EEF1A1P5	0.293923	0.97116		29.22	0.25058			CCT7	0.12244	0.782474		29.22	0.235704
DCTPP1	2.10591	4.3065		29.21	0.241813			EEF1B2	0.267361	0.71868		29.21	0.250591			CCT8	0.16968	1.07002		29.21	0.235714
DDB1	1.54641	2.83946		29.2	0.241823			EEF1D	0.056472	0.198055		29.2	0.250601			CDC2;CDK1	0.149783	0.477347		29.2	0.235723
DDOST	0.138224	0.241132		29.19	0.241833			EEF1G	0.649353	2.53726		29.19	0.250612			CDC37	0.285303	0.226355		29.19	0.235732
DDX17	1.59833	1.92419		29.18	0.241843			EEF2	0.493762	2.92363		29.18	0.250623			CDC42	-0.29745	0.464296		29.18	0.235742
DDX39B;DDX39A	0.577472	1.7565		29.17	0.241853			EIF3B	0.632482	0.774608		29.17	0.250633			CDK4	-0.55814	0.820092		29.17	0.235751
DDX6	1.14666	1.62557		29.16	0.241863			EIF3D	0.458222	1.43272		29.16	0.250644			CDKN2A;CDKN2B	0.63046	0.666724		29.16	0.23576
DLAT	1.82641	3.11521		29.15	0.241872			EIF4A1	0.506319	1.92648		29.15	0.250654			CDSN	-0.40812	0.754175		29.15	0.23577
DLD	-0.0200096	0.052019		29.14	0.241882			EIF4H	0.17946	0.485166		29.14	0.250665			CFL1	-0.15263	0.641637		29.14	0.235779
DLST	1.59992	2.99457		29.13	0.241892			EIF5A;EIF5AL1	0.226711	1.26815		29.13	0.250675			CHORDC1	-0.2283	0.575057		29.13	0.235789
DNAJB6;DNAJB2;DNAJB8	-0.177141	0.505212		29.12	0.241902			ENO1	0.062436	0.214339		29.12	0.250686			CKB	-0.01928	0.090007		29.12	0.235798
DSC1	-3.73299	1.48064		29.11	0.241912			EPRS	0.432408	2.11672		29.11	0.250696			CLIC1	0.614715	0.974902		29.11	0.235807
DSP	-2.09633	0.747744		29.1	0.241922			ERH	0.406057	0.229825		29.1	0.250707			CLTA	-0.28972	1.324		29.1	0.235817
DUT	-0.389464	1.59579		29.09	0.241932			ESD	1.4518	1.38298		29.09	0.250718			CLTC	0.359267	1.72545		29.09	0.235826
DYNC1H1	0.506021	0.52842		29.08	0.241942			ETFA	0.772543	0.900726		29.08	0.250728			CNBP	-0.09845	0.110549		29.08	0.235836
EEF1A1;EEF1A1P5	0.424527	1.50644		29.07	0.241951			EWSR1	0.129281	0.251035		29.07	0.250739			COX5A	-0.85973	0.46754		29.07	0.235845
EEF1B2	0.0433441	0.086515		29.06	0.241961			FABP5	0.584758	0.305392		29.06	0.250749			COX5B	-0.29167	0.321225		29.06	0.235855
EEF1D	-0.0122261	0.034475		29.05	0.241971			FASN	1.20778	2.75739		29.05	0.25076			CS	0.77631	0.547119		29.05	0.235864
EEF1E1;EEF1E1-BLOC1S5	1.44012	1.81701		29.04	0.241981			FH	0.669659	1.07421		29.04	0.250771			CSDE1	0.625393	0.977752		29.04	0.235873
EEF1G	0.835812	3.15264		29.03	0.241991			FKBP1A	-0.07823	0.158708		29.03	0.250781			CSE1L	0.386047	2.81021		29.03	0.235883
EEF2	0.670031	4.06595		29.02	0.242001			FKBP3	-0.51771	0.385329		29.02	0.250792			CST6	0.478555	1.15112		29.02	0.235892
EIF3B	0.872472	1.16272		29.01	0.242011			FKBP4	0.498353	2.02672		29.01	0.250803			CSTA	-0.53979	1.55248		29.01	0.235902
EIF3C;EIF3CL	0.729896	1.00321		29	0.242021			FLNA	0.58151	3.02645		29	0.250813			CSTB	-0.49906	3.28401		29	0.235911
EIF3D	0.713733	2.62583		28.99	0.242031			FSCN1	0.752068	2.47213		28.99	0.250824			CTPS1	0.561225	3.45894		28.99	0.235921
EIF3I	1.01255	2.24984		28.98	0.242041			FUBP1	0.090906	0.301969		28.98	0.250835			CTSB	-0.123	0.190352		28.98	0.23593
EIF4A1	0.692326	2.60265		28.97	0.242051			FUS	-0.12665	0.319047		28.97	0.250845			CTSD	-0.16711	0.162699		28.97	0.23594
EIF4H	-0.108011	0.210381		28.96	0.242061			GANAB	0.46515	2.03628		28.96	0.250856			CTSL;CTSK;CTSL3P;CTSV	0.372069	0.652148		28.96	0.235949
EIF5A;EIF5AL1	0.230522	1.07819		28.95	0.242071			GAPDH	-0.55098	1.48014		28.95	0.250867			CTSZ	0.794608	0.56		28.95	0.235959
EIF6	0.0271007	0.017757		28.94	0.242081			GART	0.998767	1.04722		28.94	0.250878			CYB5R3	1.06035	1.21777		28.94	0.235968
ENO1	-0.0357197	0.110414		28.93	0.242091			GDI2	0.408492	2.07304		28.93	0.250888			DARS	0.316349	0.655966		28.93	0.235978
EPRS	0.738905	3.26914		28.92	0.242101			GLO1	0.313103	0.324658		28.92	0.250899			DAZAP1	0.19755	0.998986		28.92	0.235987
ERH	0.806332	1.18671		28.91	0.242111			GMPS	-0.00477	0.004382		28.91	0.25091			DCAF7	0.626615	1.38945		28.91	0.235997
ESD	1.79592	1.81903		28.9	0.242121			GNB2L1	0.683907	2.43231		28.9	0.250921			DCD	-0.82775	1.12252		28.9	0.236006
ETFA	0.735128	0.738735		28.89	0.242131			GOLPH3	-0.45767	0.54062		28.89	0.250931			DCTPP1	1.50339	2.91252		28.89	0.236016
EWSR1	-0.39652	1.12298		28.88	0.242141			GSTP1	0.519735	2.49997		28.88	0.250942			DDB1	0.912331	0.813011		28.88	0.236026
FABP5	0.176368	0.078181		28.87	0.242151			GTF2I	0.671637	0.830153		28.87	0.250953			DDOST	-0.22049	0.70401		28.87	0.236035
FASN	1.69529	3.68176		28.86	0.242161			H3F3B;H3F3A;HIST2H3A;HIST3H3;HIST1H3A;HIST2H3PS2;H3F3C	-0.32839	0.392353		28.86	0.250964			DDX17	0.026235	0.060571		28.86	0.236045
FH	0.586995	0.915341		28.85	0.242171			HADH	0.946481	1.03562		28.85	0.250974			DDX39B;DDX39A	0.24279	1.70432		28.85	0.236054
FKBP1A	-0.302183	0.796496		28.84	0.242181			HDAC1;HDAC2	1.26937	1.43442		28.84	0.250985			DDX46	-0.69805	1.49853		28.84	0.236064
FKBP3	-0.29697	1.49186		28.83	0.242192			HDLBP	0.335001	0.957569		28.83	0.250996			DDX6	0.700867	0.914989		28.83	0.236074
FKBP4	0.448376	1.94644		28.82	0.242202			HINT1	0.856482	2.02039		28.82	0.251007			DLAT	1.76986	3.07212		28.82	0.236083
FLNA	0.613151	2.95665		28.81	0.242212			HIST1H1C;HIST1H1E;HIST1H1D	-0.26101	0.332352		28.81	0.251018			DLD	-0.03786	0.126942		28.81	0.236093
FSCN1	0.972455	3.77881		28.8	0.242222			HIST1H2BN;HIST1H2BL;HIST1H2BM;HIST1H2BH;HIST2H2BF;HIST1H2BC;HIST1H2BD;H2BFS;HIST1H2BK;HIST1H2BA	-0.48129	0.590031		28.8	0.251029			DLST	2.04742	6.34541		28.8	0.236102
FUBP1	-0.0431095	0.087183		28.79	0.242232			HIST1H4A	-0.53748	0.472083		28.79	0.251039			DNAJA1	0.092039	0.133958		28.79	0.236112
FUS	-0.647565	2.39322		28.78	0.242242			HIST3H2A;HIST2H2AA3;HIST1H2AD;HIST1H2AG;HIST1H2AC;HIST2H2AC;H2AFJ;HIST1H2AH;HIST1H2AJ;HIST1H2AB;HIST1H2AA;H2AFX;H2AFV	-0.17772	0.036175		28.78	0.25105			DNAJB6;DNAJB2;DNAJB8	-0.18552	1.54578		28.78	0.236122
GANAB	0.384583	1.68074		28.77	0.242252			HMGB1;HMGB1P1	0.322659	0.305326		28.77	0.251061			DSC1	-0.90786	1.38713		28.77	0.236131
GAPDH	-0.702736	1.91056		28.76	0.242262			HMGB2	0.010178	0.018522		28.76	0.251072			DSC3	-0.3154	0.88926		28.76	0.236141
GARS	1.08375	0.550192		28.75	0.242273			HMGCS1	6.49227	8.2443		28.75	0.251083			DSG1	0.099905	0.050515		28.75	0.236151
GART	1.08872	1.16342		28.74	0.242283			HNRNPA1;HNRNPA1L2	0.185543	0.497283		28.74	0.251094			DSP	-0.15059	0.049316		28.74	0.23616
GDI2	0.578851	3.20605		28.73	0.242293			HNRNPA2B1;HNRPA2B1	0.156699	0.271822		28.73	0.251105			DUT	-0.45001	3.85092		28.73	0.23617
GGCT	-0.0050034	0.002351		28.72	0.242303			HNRNPD	0.296808	1.04926		28.72	0.251116			DYNC1H1	0.591555	0.571879		28.72	0.23618
GLO1	0.473714	0.557556		28.71	0.242313			HNRNPF	0.988376	1.42033		28.71	0.251126			ECI1;DCI	-0.48196	1.3616		28.71	0.236189
GLRX3	0.884652	1.16248		28.7	0.242323			HNRNPH1	0.458327	2.57869		28.7	0.251137			ECM1	0.041927	0.063888		28.7	0.236199
GMPS	0.550466	1.59627		28.69	0.242334			HNRNPK	0.113206	0.484889		28.69	0.251148			EEF1A1;EEF1A1P5	0.130604	1.90742		28.69	0.236209
GNB2L1	0.916319	3.57764		28.68	0.242344			HNRNPM	-0.11103	0.177905		28.68	0.251159			EEF1B2	-0.22402	0.969968		28.68	0.236218
GOLPH3	-0.880295	1.17834		28.67	0.242354			HPRT1	1.64219	1.53165		28.67	0.25117			EEF1D	-0.0687	0.475566		28.67	0.236228
GSTO1	0.931708	2.26376		28.66	0.242364			HSD17B10	0.299402	0.904085		28.66	0.251181			EEF1E1;EEF1E1-BLOC1S5	1.44149	1.70305		28.66	0.236238
GSTP1	0.948476	4.2213		28.65	0.242375			HSD17B4	0.74203	1.07492		28.65	0.251192			EEF1G	0.18646	1.99502		28.65	0.236248
GTF2I	0.585195	0.688799		28.64	0.242385			HSP90AA1	0.311407	1.21389		28.64	0.251203			EEF2	0.176269	1.52595		28.64	0.236257
H3F3B;H3F3A;HIST2H3A;HIST3H3;HIST1H3A;HIST2H3PS2;H3F3C	-0.562823	0.785819		28.63	0.242395			HSP90AB1	0.303283	1.05033		28.63	0.251214			EIF1AX;EIF1AY	0.365069	0.54508		28.63	0.236267
HADH	0.89233	0.965151		28.62	0.242405			HSP90B1	0.437618	2.09362		28.62	0.251225			EIF3A	-0.22041	0.261846		28.62	0.236277
HDAC1;HDAC2	1.24232	0.975778		28.61	0.242416			HSPA1B;HSPA1A	0.293169	1.22924		28.61	0.251236			EIF3B	0.23999	1.61947		28.61	0.236287
HDLBP	0.423656	1.35054		28.6	0.242426			HSPA4	0.70366	1.98388		28.6	0.251247			EIF3C;EIF3CL	0.406179	0.641382		28.6	0.236296
HINT1	1.68821	4.3318		28.59	0.242436			HSPA5	0.01985	0.028346		28.59	0.251258			EIF3D	0.255511	1.56136		28.59	0.236306
HIST1H1C;HIST1H1E;HIST1H1D	-0.639636	1.01304		28.58	0.242446			HSPA8	0.136326	0.399548		28.58	0.251269			EIF3G	0.064516	0.088744		28.58	0.236316
HIST1H2BN;HIST1H2BL;HIST1H2BM;HIST1H2BH;HIST2H2BF;HIST1H2BC;HIST1H2BD;H2BFS;HIST1H2BK;HIST1H2BA	-0.730352	1.07267		28.57	0.242457			HSPA9	0.200023	0.701785		28.57	0.25128			EIF3I	0.447928	1.11745		28.57	0.236326
HIST1H4A	-0.93556	0.988133		28.56	0.242467			HSPD1	0.064141	0.244611		28.56	0.251291			EIF4A1	0.186007	1.2541		28.56	0.236336
HIST3H2A;HIST2H2AA3;HIST1H2AD;HIST1H2AG;HIST1H2AC;HIST2H2AC;H2AFJ;HIST1H2AH;HIST1H2AJ;HIST1H2AB;HIST1H2AA;H2AFX;H2AFV	0.789677	0.328166		28.55	0.242477			HSPH1	0.241483	0.575007		28.55	0.251302			EIF4A2	-0.19149	0.331781		28.55	0.236345
HMGB1;HMGB1P1	0.16559	0.138388		28.54	0.242488			IMPDH2	1.23381	2.79061		28.54	0.251313			EIF4E	-0.1931	0.388397		28.54	0.236355
HMGB2	-0.0678715	0.14204		28.53	0.242498			ISOC1	4.59493	5.55236		28.53	0.251324			EIF4H	-0.28747	0.938101		28.53	0.236365
HMGCS1	-2.05592	3.83193		28.52	0.242508			ISOC2	2.57061	2.97351		28.52	0.251336			EIF5A;EIF5AL1	0.003811	0.015137		28.52	0.236375
HNRNPA1;HNRNPA1L2	0.230696	0.67794		28.51	0.242519			JUP	-1.40862	0.875944		28.51	0.251347			EIF6	0.796104	0.844963		28.51	0.236385
HNRNPA2B1;HNRPA2B1	0.0472248	0.071379		28.5	0.242529			KCTD12	0.63885	0.954858		28.5	0.251358			ENO1	-0.09816	0.836938		28.5	0.236395
HNRNPD	0.422211	1.76786		28.49	0.242539			KHSRP	0.718476	2.42055		28.49	0.251369			EPPK1	0.109336	0.112858		28.49	0.236404
HNRNPF	1.69934	4.29455		28.48	0.24255			KPNA2	0.467074	1.88638		28.48	0.25138			EPRS	0.306496	1.45361		28.48	0.236414
HNRNPH1	0.708701	3.94467		28.47	0.24256			KPNB1	0.579106	1.775		28.47	0.251391			ERH	0.400275	0.270948		28.47	0.236424
HNRNPK	0.00185127	0.005132		28.46	0.24257			KPRP	-2.14385	1.47371		28.46	0.251402			ESD	0.344116	1.1921		28.46	0.236434
HNRNPM	0.191031	0.45046		28.45	0.242581			LAMTOR5	0.936883	0.404755		28.45	0.251413			ETF1	0.074936	0.040642		28.45	0.236444
HNRNPU	0.350619	0.963501		28.44	0.242591			LDHA	0.508318	2.5829		28.44	0.251424			ETFA	-0.03742	0.030211		28.44	0.236454
HPRT1	1.95055	1.87491		28.43	0.242602			LDHB	0.391355	1.43205		28.43	0.251436			ETFB	-0.17868	0.247131		28.43	0.236464
HSD17B10	0.109665	0.282806		28.42	0.242612			LMNB1	0.116735	0.335714		28.42	0.251447			EWSR1	-0.5258	2.52869		28.42	0.236474
HSD17B4	0.943196	1.45635		28.41	0.242623			LRPPRC	1.24767	2.62852		28.41	0.251458			FABP5	-0.40839	0.928963		28.41	0.236484
HSP90AA1	0.274681	1.0148		28.4	0.242633			LSM5	0.569374	0.384262		28.4	0.251469			FASN	0.487516	4.77405		28.4	0.236494
HSP90AB1	0.253024	0.871941		28.39	0.242643			LTA4H	-0.27242	0.31162		28.39	0.25148			FEN1	0.088404	0.112859		28.39	0.236504
HSP90B1	0.402845	1.92458		28.38	0.242654			LUC7L2	0.201308	0.18482		28.38	0.251492			FH	-0.08266	0.365992		28.38	0.236513
HSPA1B;HSPA1A	0.231573	0.834673		28.37	0.242664			MAPRE1	0.182508	0.347836		28.37	0.251503			FKBP1A	-0.22395	0.635194		28.37	0.236523
HSPA4	0.921643	2.8402		28.36	0.242675			MARCKS	0.18221	0.378483		28.36	0.251514			FKBP3	0.220738	0.142574		28.36	0.236533
HSPA5	-0.270155	0.554604		28.35	0.242685			MCCC1	-0.16736	0.718507		28.35	0.251525			FKBP4	-0.04998	0.314166		28.35	0.236543
HSPA8	-0.06003	0.158974		28.34	0.242696			MCM3	0.666667	2.55864		28.34	0.251536			FLNA	0.031641	0.190884		28.34	0.236553
HSPA9	0.110778	0.346445		28.33	0.242706			MCM4	0.322445	1.19344		28.33	0.251548			FLNB	0.126558	0.135496		28.33	0.236563
HSPD1	-0.117344	0.548271		28.32	0.242717			MCM6	1.04273	1.26459		28.32	0.251559			FSCN1	0.220387	1.01402		28.32	0.236573
HSPH1	0.47562	1.61434		28.31	0.242727			MDH1	0.317188	0.810615		28.31	0.25157			FUBP1	-0.13402	0.4693		28.31	0.236583
IMPDH2	2.14275	4.4533		28.3	0.242738			MDH2	0.50568	3.11469		28.3	0.251582			FUS	-0.52091	4.16982		28.3	0.236593
ISOC1	2.42972	3.49999		28.29	0.242748			MIF	1.00218	3.82194		28.29	0.251593			GANAB	-0.08057	0.515848		28.29	0.236603
ISOC2	3.72686	4.00339		28.28	0.242759			MT-CO2	1.35224	1.5205		28.28	0.251604			GAPDH	-0.15175	0.760918		28.28	0.236613
KCTD12	1.23413	3.35703		28.27	0.242769			MTHFD1	0.578844	2.10431		28.27	0.251615			GARS	0.825954	0.283776		28.27	0.236623
KHSRP	1.14028	3.54053		28.26	0.24278			MTPN	-0.01653	0.039897		28.26	0.251627			GART	0.08995	0.341434		28.26	0.236633
KIF5B;KIF5A;KIF5C	0.593288	0.785614		28.25	0.242791			MYL6	0.079974	0.118115		28.25	0.251638			GCN1L1	0.002577	0.004033		28.25	0.236643
KPNA2	0.33178	1.28493		28.24	0.242801			NAP1L1	0.771723	0.927993		28.24	0.251649			GDI2	0.17036	0.996169		28.24	0.236654
KPNB1	1.03799	3.18368		28.23	0.242812			NAP1L4	-0.02995	0.020882		28.23	0.251661			GGCT	0.915522	1.41196		28.23	0.236664
LAMTOR5	1.20383	0.654468		28.22	0.242822			NCL	-0.03715	0.082279		28.22	0.251672			GIGYF2	-0.69774	0.632395		28.22	0.236674
LDHA	0.704653	3.42263		28.21	0.242833			NDUFS6	-0.18197	0.678114		28.21	0.251683			GLO1	0.160612	0.392322		28.21	0.236684
LDHB	0.616467	2.43141		28.2	0.242843			NIT1	1.701	2.77999		28.2	0.251695			GLRX3	0.836625	1.9337		28.2	0.236694
LMNB1	-0.247998	0.966296		28.19	0.242854			NIT2	3.79185	6.53209		28.19	0.251706			GLS	-0.18719	0.335045		28.19	0.236704
LRPPRC	1.33844	2.83196		28.18	0.242865			NME1-NME2;NME2;NME1	0.188616	0.504205		28.18	0.251718			GLUD2;GLUD1	0.05366	0.089621		28.18	0.236714
LRRC59	0.298481	0.294391		28.17	0.242875			NONO	1.18504	1.47801		28.17	0.251729			GMPS	0.555235	0.839895		28.17	0.236724
LTA4H	0.282769	0.865763		28.16	0.242886			NPEPPS	0.450217	0.414444		28.16	0.25174			GNAS;GNAO1;GNAT2;GNAL;GNAI2;GNAI3;GNAI1;GNAT3;GNAT1	0.232632	0.288622		28.16	0.236734
LUC7L2	0.157965	0.13773		28.15	0.242897			NPM1	-0.16084	0.393402		28.15	0.251752			GNB1;GNB2;GNB4	-0.4921	0.692054		28.15	0.236744
LYPLA1	0.749023	0.912029		28.14	0.242907			OAT	0.435047	2.4085		28.14	0.251763			GNB2L1	0.232413	1.10326		28.14	0.236755
MAPRE1	-0.0698437	0.110942		28.13	0.242918			OTUB1	0.918917	1.51786		28.13	0.251775			GOLPH3	-0.42262	1.56269		28.13	0.236765
MARCKS	-0.117704	0.207637		28.12	0.242929			PA2G4	0.431848	2.3175		28.12	0.251786			GSDMA	-0.12229	0.360009		28.12	0.236775
MAT2A	0.690658	0.439592		28.11	0.242939			PABPC1	0.850837	1.25093		28.11	0.251797			GSPT1;GSPT2	0.568596	0.71918		28.11	0.236785
MCCC1	-0.466444	2.07644		28.1	0.24295			PAICS	0.773092	2.74672		28.1	0.251809			GSTO1	0.787239	1.49741		28.1	0.236795
MCM2	1.44656	3.45811		28.09	0.242961			PARK7	5.00868	7.77102		28.09	0.25182			GSTP1	0.428741	5.52421		28.09	0.236805
MCM3	0.819511	3.17511		28.08	0.242971			PARP1	0.117425	0.241501		28.08	0.251832			GTF2I	-0.08644	0.407819		28.08	0.236816
MCM4	0.610744	2.00277		28.07	0.242982			PC	-0.06246	0.237128		28.07	0.251843			H3F3B;H3F3A;HIST2H3A;HIST3H3;HIST1H3A;HIST2H3PS2;H3F3C	-0.23444	0.83683		28.07	0.236826
MCM6	1.73228	2.28217		28.06	0.242993			PCBP1	0.632809	2.37332		28.06	0.251855			HADH	-0.05415	0.155194		28.06	0.236836
MDH1	0.134655	0.268588		28.05	0.243003			PCBP2	0.52585	1.7558		28.05	0.251866			HADHA	0.137837	0.221284		28.05	0.236846
MDH2	0.714557	4.03864		28.04	0.243014			PCCA	-0.0096	0.023393		28.04	0.251878			HAL	-0.56984	1.27889		28.04	0.236856
MIF	1.16895	4.0211		28.03	0.243025			PCCB	-0.01223	0.026873		28.03	0.251889			HAT1	-0.61501	1.67463		28.03	0.236867
MTAP	2.09332	3.18532		28.02	0.243036			PCMT1	0.627484	0.911479		28.02	0.251901			HDAC1;HDAC2	-0.02705	0.01782		28.02	0.236877
MT-CO2	1.60199	1.7999		28.01	0.243046			PCNA	0.506741	1.33189		28.01	0.251912			HDLBP	0.088655	0.339875		28.01	0.236887
MTHFD1	0.717359	2.66949		28	0.243057			PDCD6IP	0.447134	1.74067		28	0.251924			HINT1	0.831732	2.11332		28	0.236897
MTPN	-0.333547	1.02772		27.99	0.243068			PDIA3	0.166793	0.582552		27.99	0.251935			HIST1H1C;HIST1H1E;HIST1H1D	-0.37863	1.41972		27.99	0.236908
MYL12A;MYL12B;MYL9	0.12247	0.15434		27.98	0.243079			PDIA6	0.062984	0.118578		27.98	0.251947			HIST1H2BN;HIST1H2BL;HIST1H2BM;HIST1H2BH;HIST2H2BF;HIST1H2BC;HIST1H2BD;H2BFS;HIST1H2BK;HIST1H2BA	-0.24906	0.705912		27.98	0.236918
MYL6	-0.0245686	0.031737		27.97	0.24309			PEBP1	-0.05655	0.477014		27.97	0.251959			HIST1H4A	-0.39808	1.37936		27.97	0.236928
NAP1L1	0.768076	0.865361		27.96	0.2431			PFDN2	0.152454	0.3832		27.96	0.25197			HIST3H2A;HIST2H2AA3;HIST1H2AD;HIST1H2AG;HIST1H2AC;HIST2H2AC;H2AFJ;HIST1H2AH;HIST1H2AJ;HIST1H2AB;HIST1H2AA;H2AFX;H2AFV	0.967396	0.299916		27.96	0.236938
NAP1L4	0.69259	1.42261		27.95	0.243111			PFN1	0.343642	1.73733		27.95	0.251982			HK1	-0.45184	0.871209		27.95	0.236949
NASP	1.09373	2.51654		27.94	0.243122			PGAM1;PGAM2	0.409742	1.49893		27.94	0.251993			HMGB1;HMGB1P1	-0.15707	0.609197		27.94	0.236959
NCL	-0.347168	1.28288		27.93	0.243133			PGK1	0.120958	0.37683		27.93	0.252005			HMGB2	-0.07805	0.296075		27.93	0.236969
NDUFS6	-0.450811	1.76653		27.92	0.243144			PHB	1.04015	4.20104		27.92	0.252017			HMGCS1	-8.54819	9.29516		27.92	0.23698
NIT1	2.04093	6.30398		27.91	0.243155			PHB2	1.20337	3.13259		27.91	0.252028			HNRNPA1;HNRNPA1L2	0.045152	0.246055		27.91	0.23699
NIT2	4.97726	7.18167		27.9	0.243165			PHGDH	0.284145	0.775779		27.9	0.25204			HNRNPA2B1;HNRPA2B1	-0.10947	0.878294		27.9	0.237
NME1-NME2;NME2;NME1	-0.14416	0.354491		27.89	0.243176			PIN4	-0.04748	0.105058		27.89	0.252052			HNRNPAB	-0.66863	1.20593		27.89	0.237011
NONO	1.20434	1.48044		27.88	0.243187			PKM	0.441851	2.57338		27.88	0.252063			HNRNPC;HNRNPCL2;HNRNPCL1;HNRNPCL4;HNRNPCL3	-0.76052	1.08267		27.88	0.237021
NPEPPS	0.810985	1.16256		27.87	0.243198			PLS3	0.417969	0.844583		27.87	0.252075			HNRNPD	0.125403	0.457706		27.87	0.237031
NPM1	-0.0464691	0.092325		27.86	0.243209			PPA1	0.468919	2.61723		27.86	0.252087			HNRNPF	0.710964	1.0623		27.86	0.237042
NPM3	0.826852	1.15854		27.85	0.24322			PPAT	1.21095	1.77516		27.85	0.252098			HNRNPH1	0.250374	3.21876		27.85	0.237052
OAT	0.525021	2.81711		27.84	0.243231			PPIA	0.343518	1.33492		27.84	0.25211			HNRNPK	-0.11135	0.664742		27.84	0.237062
OTUB1	1.17174	2.01		27.83	0.243242			PPP2CA;PPP2CB	0.382322	1.01632		27.83	0.252122			HNRNPM	0.302059	0.902512		27.83	0.237073
PA2G4	0.455578	2.43467		27.82	0.243253			PPP2R1A	1.10577	3.09297		27.82	0.252133			HNRNPU	0.372878	0.809873		27.82	0.237083
PABPC1	0.616796	0.87463		27.81	0.243264			PPP2R2A	1.13774	1.08245		27.81	0.252145			HPRT1	0.308364	1.51966		27.81	0.237094
PAICS	0.951258	3.40821		27.8	0.243275			PPP5C	0.708703	1.67033		27.8	0.252157			HSD17B10	-0.18974	1.33816		27.8	0.237104
PARK7	6.24909	8.92098		27.79	0.243285			PRDX1	0.183846	0.581371		27.79	0.252169			HSD17B4	0.201166	0.801263		27.79	0.237114
PARP1	0.107279	0.231914		27.78	0.243296			PRDX2	0.035628	0.080571		27.78	0.25218			HSP90AA1	-0.03673	0.232885		27.78	0.237125
PC	-0.406713	2.02202		27.77	0.243307			PRDX3	-0.00418	0.00543		27.77	0.252192			HSP90AB1	-0.05026	0.391379		27.77	0.237135
PCBP1	0.865416	3.05884		27.76	0.243318			PRDX6	-0.01158	0.022535		27.76	0.252204			HSP90B1	-0.03477	0.215688		27.76	0.237146
PCBP2	0.698396	2.76745		27.75	0.243329			PRMT1	1.61984	2.60163		27.75	0.252216			HSPA1B;HSPA1A	-0.0616	0.43369		27.75	0.237156
PCCA	-0.504439	1.79827		27.74	0.24334			PSMA2	0.100727	0.417615		27.74	0.252227			HSPA1L	-0.5532	0.651846		27.74	0.237167
PCCB	-0.491859	1.58704		27.73	0.243351			PSMA3	0.478848	0.749209		27.73	0.252239			HSPA4	0.217984	0.969881		27.73	0.237177
PCMT1	0.8317	1.3185		27.72	0.243362			PSMA4	0.568887	0.245014		27.72	0.252251			HSPA4L	-0.51516	0.730614		27.72	0.237188
PCNA	0.591537	1.58831		27.71	0.243373			PSMA5	0.069166	0.32998		27.71	0.252263			HSPA5	-0.29001	2.01127		27.71	0.237198
PDCD6IP	0.383872	1.68803		27.7	0.243384			PSMA6	0.217198	1.38415		27.7	0.252275			HSPA8	-0.19636	1.50359		27.7	0.237209
PDIA3	0.289005	1.12147		27.69	0.243396			PSMA7;PSMA8	0.188851	0.843042		27.69	0.252287			HSPA9	-0.08924	0.799193		27.69	0.237219
PDIA6	0.259115	0.564425		27.68	0.243407			PSMB5	0.481869	1.72953		27.68	0.252298			HSPD1	-0.18148	1.27445		27.68	0.23723
PEBP1	-0.318264	1.72121		27.67	0.243418			PSMC3	0.409704	1.38103		27.67	0.25231			HSPH1	0.234137	0.938874		27.67	0.23724
PFAS	0.546395	0.429757		27.66	0.243429			PSMD11	1.33718	2.59667		27.66	0.252322			IARS2	-0.09788	0.107608		27.66	0.237251
PFDN2	-0.414665	1.02502		27.65	0.24344			PTBP1	-0.17531	0.429215		27.65	0.252334			IGHG1;IGHG4;IGHG3	-0.4994	0.666725		27.65	0.237261
PFN1	0.351165	1.6681		27.64	0.243451			PTGES3	0.452798	1.5675		27.64	0.252346			IGKV A18;IGKV2D-26;IGKV2D-29;IGKV2D-30;IGKV2D-28;IGKV2-24;IGKV2D-24;IGKV2-40	0.170214	0.146808		27.64	0.237272
PGAM1;PGAM2	0.67166	2.35898		27.63	0.243462			RAB10	0.501003	0.667646		27.63	0.252358			IMPDH1	-0.34292	0.546723		27.63	0.237282
PGK1	0.00798492	0.018731		27.62	0.243473			RAB11A;RAB11B	-0.62259	0.415464		27.62	0.25237			IMPDH2	0.908948	5.80473		27.62	0.237293
PHB	1.39574	5.0239		27.61	0.243484			RAB14	0.224745	0.476504		27.61	0.252382			IPO7	-0.51576	1.11375		27.61	0.237303
PHB2	1.57488	4.25533		27.6	0.243495			RAB5C	0.277432	0.242635		27.6	0.252394			ISOC1	-2.16521	6.24793		27.6	0.237314
PHGDH	0.401229	1.11763		27.59	0.243506			RAB7A	0.58223	2.49851		27.59	0.252405			ISOC2	1.15625	5.067		27.59	0.237325
PHPT1	0.736198	0.640045		27.58	0.243518			RAB8A	0.083676	0.184025		27.58	0.252417			JUP	-0.43841	0.335807		27.58	0.237335
PIN4	0.00911827	0.016641		27.57	0.243529			RAN	0.281209	1.26192		27.57	0.252429			KCTD12	0.595276	1.13064		27.57	0.237346
PKM	0.691151	3.81206		27.56	0.24354			RANBP1	0.448143	1.7523		27.56	0.252441			KHDRBS1	-0.85191	0.459586		27.56	0.237356
PLEC	-0.787107	0.689786		27.55	0.243551			RAP1B;RAP1A	0.236099	0.13378		27.55	0.252453			KHSRP	0.421804	3.86539		27.55	0.237367
PLS3	0.427231	0.94702		27.54	0.243562			RBBP7	2.40659	2.33037		27.54	0.252465			KIF5B;KIF5A;KIF5C	0.432529	1.92906		27.54	0.237378
PNP	0.758053	1.4998		27.53	0.243573			RCC2	0.427868	2.32511		27.53	0.252477			KPNA2	-0.13529	0.573966		27.53	0.237388
PPA1	0.542772	2.47522		27.52	0.243585			RNH1	0.819794	1.12281		27.52	0.252489			KPNB1	0.458887	4.08492		27.52	0.237399
PPAT	2.64679	3.78735		27.51	0.243596			RPL10	-0.07142	0.072591		27.51	0.252501			KPRP	-0.03708	0.020299		27.51	0.23741
PPIA	0.264499	0.960986		27.5	0.243607			RPL11	0.36627	0.739614		27.5	0.252513			LAMTOR5	0.266948	0.2108		27.5	0.23742
PPP1CC	0.0199028	0.02501		27.49	0.243618			RPL12	0.370657	1.42477		27.49	0.252525			LDHA	0.196335	2.97995		27.49	0.237431
PPP2CA;PPP2CB	0.695946	1.72545		27.48	0.24363			RPL13	-0.10995	0.103684		27.48	0.252537			LDHB	0.225112	2.69763		27.48	0.237442
PPP2R1A	0.972568	2.9452		27.47	0.243641			RPL13A;RPL13a;RPL13AP3	0.409509	0.50937		27.47	0.252549			LGALS7	0.801969	0.448851		27.47	0.237452
PPP2R2A	1.02989	1.09873		27.46	0.243652			RPL14	-0.66495	0.547502		27.46	0.252562			LMNA	-0.03741	0.037203		27.46	0.237463
PPP5C	0.519825	0.732225		27.45	0.243663			RPL15	0.362597	0.232763		27.45	0.252574			LMNB1	-0.36473	2.04494		27.45	0.237474
PRDX1	0.0326294	0.082972		27.44	0.243675			RPL23A	-0.349	0.127066		27.44	0.252586			LRPPRC	0.090769	0.581938		27.44	0.237485
PRDX2	-0.0552586	0.130752		27.43	0.243686			RPL24	-0.30707	0.157244		27.43	0.252598			LRRC59	0.529803	0.730101		27.43	0.237495
PRDX3	0.0406181	0.053154		27.42	0.243697			RPL3	0.165358	0.101467		27.42	0.25261			LSM5	-0.5444	0.5403		27.42	0.237506
PRDX6	0.0459808	0.126471		27.41	0.243708			RPL30	0.25363	0.292605		27.41	0.252622			LTA4H	0.555187	0.751108		27.41	0.237517
PREP	1.42717	3.36703		27.4	0.24372			RPL31	-0.44335	0.382579		27.4	0.252634			LUC7L2	-0.04334	0.100159		27.4	0.237528
PRKDC	0.37716	0.466856		27.39	0.243731			RPL38	-0.06133	0.121158		27.39	0.252646			LYPLA1	0.8294	1.61777		27.39	0.237538
PRMT1	1.79164	2.90515		27.38	0.243742			RPL4	-0.14732	0.244745		27.38	0.252658			MAPRE1	-0.25235	0.885161		27.38	0.237549
PRMT5	0.58959	0.880844		27.37	0.243754			RPL5	-0.04505	0.025026		27.37	0.252671			MARCKS	-0.29991	1.78667		27.37	0.23756
PSMA2	0.115182	0.342685		27.36	0.243765			RPL6	-0.26631	0.333293		27.36	0.252683			MAT2A	0.77005	0.462384		27.36	0.237571
PSMA3	0.509026	0.815173		27.35	0.243776			RPL7A	-0.28954	0.472587		27.35	0.252695			MAT2B	0.008886	0.00863		27.35	0.237582
PSMA4	0.519403	0.232666		27.34	0.243788			RPL8	-0.21257	0.333193		27.34	0.252707			MCCC1	-0.29909	2.64289		27.34	0.237592
PSMA5	-0.172264	0.905095		27.33	0.243799			RPL9	-0.05366	0.071847		27.33	0.252719			MCM2	1.54763	3.61439		27.33	0.237603
PSMA6	0.259063	1.58968		27.32	0.243811			RPLP0;RPLP0P6	0.224553	0.294849		27.32	0.252731			MCM3	0.152845	1.39892		27.32	0.237614
PSMA7;PSMA8	-0.134942	1.03654		27.31	0.243822			RPLP2	-0.04874	0.04595		27.31	0.252744			MCM4	0.288299	1.20862		27.31	0.237625
PSMB3	0.623039	1.23014		27.3	0.243833			RPN1	0.625689	3.46834		27.3	0.252756			MCM6	0.689552	3.74934		27.3	0.237636
PSMB5	0.754567	2.5613		27.29	0.243845			RPN2	0.690863	1.14022		27.29	0.252768			MCM7	0.093921	0.13678		27.29	0.237647
PSMC3	0.662049	3.18039		27.28	0.243856			RPS10;RPS10P5	-0.08156	0.175147		27.28	0.25278			MDH1	-0.18253	0.814965		27.28	0.237657
PSMC6	0.124186	0.107563		27.27	0.243868			RPS11	-0.13961	0.169645		27.27	0.252793			MDH2	0.208877	2.45116		27.27	0.237668
PSMD11	1.79941	3.39975		27.26	0.243879			RPS12	0.140339	0.32006		27.26	0.252805			MIF	0.16677	0.594172		27.26	0.237679
PSMD2	0.995916	1.70051		27.25	0.243891			RPS14	0.025108	0.036168		27.25	0.252817			MSH2	-0.77879	1.46499		27.25	0.23769
PTBP1	-0.14018	0.107597		27.24	0.243902			RPS16	0.101281	0.109029		27.24	0.252829			MTAP	1.91057	2.83489		27.24	0.237701
PTGES3	0.246968	1.36653		27.23	0.243913			RPS17	1.03704	1.32606		27.23	0.252842			MT-CO2	0.249753	0.175392		27.23	0.237712
RAB10	0.60244	0.827909		27.22	0.243925			RPS18	-0.06783	0.1108		27.22	0.252854			MTHFD1	0.138515	1.42563		27.22	0.237723
RAB11A;RAB11B	-0.364996	0.788055		27.21	0.243936			RPS19	-0.32024	1.22638		27.21	0.252866			MTPN	-0.31702	1.70152		27.21	0.237734
RAB14	0.245726	0.548564		27.2	0.243948			RPS2	0.073452	0.107512		27.2	0.252879			MYH9	-0.43321	0.563525		27.2	0.237745
RAB2A	0.151939	0.115259		27.19	0.243959			RPS20	1.00594	0.92131		27.19	0.252891			MYL12A;MYL12B;MYL9	1.20566	0.959505		27.19	0.237756
RAB5C	0.246015	0.206664		27.18	0.243971			RPS21	-0.0243	0.045493		27.18	0.252903			MYL6	-0.10454	0.263176		27.18	0.237767
RAB7A	0.679935	2.85639		27.17	0.243982			RPS25	-0.20143	0.240607		27.17	0.252916			NAMPT	1.07818	1.26587		27.17	0.237777
RAB8A	0.23198	0.630953		27.16	0.243994			RPS27;RPS27L	0.34667	0.257392		27.16	0.252928			NAP1L1	-0.00365	0.006494		27.16	0.237788
RAN	0.218634	0.893276		27.15	0.244006			RPS28	-0.10321	0.212236		27.15	0.252941			NAP1L4	0.722537	0.935764		27.15	0.237799
RANBP1	0.0225864	0.053352		27.14	0.244017			RPS3	-0.19685	0.119576		27.14	0.252953			NASP	0.644426	0.787386		27.14	0.23781
RAP1B;RAP1A	0.760906	0.818862		27.13	0.244029			RPS3A	-0.01214	0.022998		27.13	0.252965			NCCRP1	0.552849	0.499931		27.13	0.237821
RBBP7	2.604	2.56104		27.12	0.24404			RPS4X;RPS4Y1	-0.05976	0.067974		27.12	0.252978			NCL	-0.31002	2.71181		27.12	0.237832
RCC2	0.650577	3.75416		27.11	0.244052			RPS5	0.465955	2.01974		27.11	0.25299			NDUFA5	-0.77673	3.0005		27.11	0.237843
RNH1	1.0174	1.76555		27.1	0.244063			RPS6	-0.10119	0.03776		27.1	0.253003			NDUFS6	-0.26884	1.8033		27.1	0.237854
RPL10	-0.317461	0.398276		27.09	0.244075			RPS7	-0.25124	0.59142		27.09	0.253015			NIT1	0.339937	0.44434		27.09	0.237866
RPL11	0.612687	1.34572		27.08	0.244087			RPS8	0.047962	0.050437		27.08	0.253027			NIT2	1.18541	4.04417		27.08	0.237877
RPL12	0.197865	0.5787		27.07	0.244098			RPSA	0.040715	0.06263		27.07	0.25304			NME1-NME2;NME2;NME1	-0.33278	1.71778		27.07	0.237888
RPL13	-0.453665	0.558323		27.06	0.24411			RUVBL1	0.482567	1.32261		27.06	0.253052			NONO	0.019301	0.04655		27.06	0.237899
RPL13A;RPL13a;RPL13AP3	0.0981388	0.099175		27.05	0.244122			RUVBL2	0.472731	1.67297		27.05	0.253065			NPEPPS	0.360768	0.554571		27.05	0.23791
RPL14	-0.213515	0.385826		27.04	0.244133			S100A11	-0.09375	0.391939		27.04	0.253077			NPM1	0.114367	0.315165		27.04	0.237921
RPL15	0.233544	0.137914		27.03	0.244145			SARS	0.372244	0.55339		27.03	0.25309			NPM3	0.327278	1.26495		27.03	0.237932
RPL22	-0.404498	0.673911		27.02	0.244157			SERBP1	0.94989	1.64868		27.02	0.253102			NSF	0.029944	0.03615		27.02	0.237943
RPL23A	0.0708118	0.031349		27.01	0.244168			SFPQ	0.024252	0.053677		27.01	0.253115			NT5DC1	0.375892	0.772177		27.01	0.237954
RPL24	0.419852	0.529116		27	0.24418			SHMT2	1.86595	3.12317		27	0.253127			NUDC	-0.05405	0.052882		27	0.237965
RPL3	0.316683	0.214823		26.99	0.244192			SLC16A1	1.02971	1.02695		26.99	0.25314			OAT	0.089974	0.697362		26.99	0.237976
RPL30	0.190998	0.205411		26.98	0.244203			SLC25A5;SLC25A4	0.520323	2.18138		26.98	0.253153			OLA1	-0.0607	0.092969		26.98	0.237988
RPL38	-0.292429	0.822483		26.97	0.244215			SND1	0.72095	1.40677		26.97	0.253165			OTUB1	0.252827	2.02828		26.97	0.237999
RPL4	-0.475253	1.0278		26.96	0.244227			SRSF3	0.008756	0.023345		26.96	0.253178			PA2G4	0.02373	0.115665		26.96	0.23801
RPL5	0.00950317	0.005689		26.95	0.244238			SRSF7	0.017711	0.080908		26.95	0.25319			PABPC1	-0.23404	1.04093		26.95	0.238021
RPL6	-0.331216	0.429175		26.94	0.24425			ST13;ST13P4;ST13P5	0.673466	0.556819		26.94	0.253203			PAICS	0.178166	2.0921		26.94	0.238032
RPL7A	-0.443789	0.902631		26.93	0.244262			STIP1	0.07213	0.436643		26.93	0.253215			PARK7	1.24041	5.34687		26.93	0.238043
RPL8	-0.210582	0.298955		26.92	0.244274			STRAP	0.490512	2.35992		26.92	0.253228			PARP1	-0.01015	0.040402		26.92	0.238055
RPL9	-0.152703	0.230519		26.91	0.244286			SUPT16H	0.95376	0.577704		26.91	0.253241			PC	-0.34425	3.01972		26.91	0.238066
RPLP0;RPLP0P6	0.294611	0.412321		26.9	0.244297			SYNCRIP	0.515471	0.754449		26.9	0.253253			PCBP1	0.232607	1.6348		26.9	0.238077
RPLP2	0.120649	0.127238		26.89	0.244309			TAGLN2	0.186271	0.788696		26.89	0.253266			PCBP2	0.172545	0.588184		26.89	0.238088
RPN1	0.84845	5.10605		26.88	0.244321			TALDO1	0.750381	0.697099		26.88	0.253279			PCCA	-0.49484	2.44965		26.88	0.238099
RPN2	0.604551	0.95934		26.87	0.244333			TARDBP;TDP43	0.526848	1.17345		26.87	0.253291			PCCB	-0.47963	1.92363		26.87	0.238111
RPS10;RPS10P5	0.0873623	0.197062		26.86	0.244345			TARS	0.678467	2.10093		26.86	0.253304			PCMT1	0.204216	1.05492		26.86	0.238122
RPS11	-0.163789	0.193289		26.85	0.244356			TBCA	0.176164	0.472513		26.85	0.253317			PCNA	0.084797	1.05133		26.85	0.238133
RPS12	0.0971153	0.172809		26.84	0.244368			TCEB1	0.03679	0.099221		26.84	0.253329			PDCD6IP	-0.06326	0.255006		26.84	0.238144
RPS14	-0.215997	0.404613		26.83	0.24438			TCP1	0.608205	2.51719		26.83	0.253342			PDHB	-0.58153	0.863529		26.83	0.238156
RPS15A	1.22048	3.36196		26.82	0.244392			TIMM44	-0.15477	0.188278		26.82	0.253355			PDIA3	0.122211	1.59087		26.82	0.238167
RPS16	0.106444	0.116645		26.81	0.244404			TMED10	0.477531	1.44166		26.81	0.253368			PDIA6	0.196131	1.11298		26.81	0.238178
RPS18	-0.193362	0.388538		26.8	0.244416			TPD52L2	0.100909	0.242747		26.8	0.25338			PEBP1	-0.26171	1.35858		26.8	0.23819
RPS19	-0.438074	2.04414		26.79	0.244428			TPI1	0.240774	0.907202		26.79	0.253393			PEPD	0.592669	1.0593		26.79	0.238201
RPS2	0.0304268	0.041892		26.78	0.24444			TPM3	-0.09849	0.258544		26.78	0.253406			PFAS	0.159982	0.108501		26.78	0.238212
RPS20	1.30061	1.22763		26.77	0.244451			TRAP1	0.669018	1.37897		26.77	0.253419			PFDN2	-0.56712	2.0786		26.77	0.238224
RPS21	-0.450324	1.05961		26.76	0.244463			TRIM28	0.429731	1.25921		26.76	0.253431			PFDN4	-0.05047	0.054726		26.76	0.238235
RPS25	-0.606524	1.04917		26.75	0.244475			TUBA1A;TUBA3E	1.99171	3.21952		26.75	0.253444			PFN1	0.007523	0.042704		26.75	0.238246
RPS27;RPS27L	0.627232	0.499838		26.74	0.244487			TUBA1B;TUBA4A	0.550514	2.43332		26.74	0.253457			PGAM1;PGAM2	0.261918	1.94188		26.74	0.238258
RPS28	-0.526609	1.78656		26.73	0.244499			TUBB	0.360469	1.30916		26.73	0.25347			PGD	-0.09391	0.09091		26.73	0.238269
RPS3	0.378266	0.829838		26.72	0.244511			TUBB2B	0.635999	0.796756		26.72	0.253483			PGK1	-0.11297	0.967295		26.72	0.23828
RPS3A	-0.613092	0.444516		26.71	0.244523			TUBB4B;TUBB4A	0.413797	1.88924		26.71	0.253495			PHB	0.355589	3.44586		26.71	0.238292
RPS4X;RPS4Y1	-0.221622	0.287788		26.7	0.244535			TUFM	0.478373	1.70825		26.7	0.253508			PHB2	0.371513	1.38111		26.7	0.238303
RPS5	0.588943	2.16163		26.69	0.244547			TXN	-0.1965	0.712477		26.69	0.253521			PHGDH	0.117085	0.336728		26.69	0.238315
RPS6	-0.236915	0.102236		26.68	0.244559			TYMS	0.567944	1.13351		26.68	0.253534			PHPT1	1.40629	1.70805		26.68	0.238326
RPS7	-0.495391	1.48528		26.67	0.244571			UBA1	0.700386	2.55748		26.67	0.253547			PIN4	0.056595	0.1459		26.67	0.238337
RPS8	-0.168282	0.199564		26.66	0.244583			UBC;UBB;RPS27A;UBA52	0.738542	0.326909		26.66	0.25356			PKM	0.2493	2.76211		26.66	0.238349
RPSA	-0.0907551	0.157633		26.65	0.244595			UBE2N;UBE2NL	0.223149	0.308689		26.65	0.253573			PKP1	-0.29266	0.426746		26.65	0.23836
RRM1	1.10538	1.35559		26.64	0.244607			UCHL1	3.26432	4.8356		26.64	0.253586			PLEC	0.190094	0.435857		26.64	0.238372
RUVBL1	0.706043	2.18239		26.63	0.244619			UIMC1	-0.8053	0.49637		26.63	0.253599			PLS3	0.009262	0.017931		26.63	0.238383
RUVBL2	0.589087	2.0632		26.62	0.244631			VCL	0.569379	1.66746		26.62	0.253612			PNP	0.787197	1.78718		26.62	0.238395
S100A11	-0.431235	2.01444		26.61	0.244643			VCP	0.846981	1.73075		26.61	0.253624			PPA1	0.073853	0.273018		26.61	0.238406
SARS	0.737456	1.55506		26.6	0.244656			VDAC1	-0.05319	0.080187		26.6	0.253637			PPAT	1.43584	6.24632		26.6	0.238418
SDHA	0.987364	2.49397		26.59	0.244668			VDAC2	0.479666	2.21583		26.59	0.25365			PPIA	-0.07902	0.396247		26.59	0.238429
SFPQ	0.128637	0.317127		26.58	0.24468			VDAC3	0.019322	0.039577		26.58	0.253663			PPIB	-0.57429	0.496958		26.58	0.238441
SFXN1	0.829836	0.97633		26.57	0.244692			XRCC5	1.00737	1.03808		26.57	0.253676			PPIF	-0.05012	0.029426		26.57	0.238452
SHMT2	2.37989	3.93554		26.56	0.244704			XRCC6	0.525791	1.44447		26.56	0.253689			PPP1CC	0.102341	0.24792		26.56	0.238464
SLC16A1	1.08487	0.875329		26.55	0.244716			YARS	0.323883	0.855192		26.55	0.253702			PPP2CA;PPP2CB	0.313623	0.914025		26.55	0.238475
SLC25A5;SLC25A4	0.956421	3.84223		26.54	0.244728			YTHDF2	-0.00984	0.013271		26.54	0.253715			PPP2R1A	-0.1332	0.445435		26.54	0.238487
SND1	0.909685	1.95219		26.53	0.24474			YWHAE	0.13399	0.33691		26.53	0.253729			PPP2R2A	-0.10785	0.063349		26.53	0.238498
SNRPF	0.248173	0.368091		26.52	0.244753			YWHAG	0.566164	2.40369		26.52	0.253742			PPP5C	-0.18888	0.294233		26.52	0.23851
SRSF3	-0.150586	0.571457		26.51	0.244765			YWHAH	0.609547	1.77773		26.51	0.253755			PRDX1	-0.15122	1.01991		26.51	0.238522
SRSF7	-0.457805	0.608214		26.5	0.244777			YWHAQ	0.744615	0.280109		26.5	0.253768			PRDX2	-0.09089	0.476353		26.5	0.238533
STIP1	0.11361	0.567973		26.49	0.244789			YWHAZ	0.344842	1.11844		26.49	0.253781			PRDX3	0.044795	0.097806		26.49	0.238545
STRAP	0.80328	4.25739		26.48	0.244801							26.48	0.253794			PRDX6	0.057564	0.158138		26.48	0.238556
SUPT16H	1.13968	0.724275		26.47	0.244814							26.47	0.253807			PREP	2.38069	3.5588		26.47	0.238568
SYNCRIP	0.573052	0.860634		26.46	0.244826							26.46	0.25382			PRKDC	0.627182	1.44402		26.46	0.23858
TAGLN2	-0.0775093	0.29267		26.45	0.244838							26.45	0.253833			PRMT1	0.171799	1.0898		26.45	0.238591
TALDO1	0.347276	0.277513		26.44	0.24485							26.44	0.253846			PRMT5	0.729161	0.972061		26.44	0.238603
TARDBP;TDP43	0.473939	1.03176		26.43	0.244863							26.43	0.25386			PRPS1;PRPS1L1	0.276041	0.576828		26.43	0.238615
TARS	1.1547	3.8017		26.42	0.244875							26.42	0.253873			PSMA2	0.014455	0.034825		26.42	0.238626
TBCA	-0.363544	1.02805		26.41	0.244887							26.41	0.253886			PSMA3	0.030178	0.117421		26.41	0.238638
TCEB1	0.00529633	0.015151		26.4	0.2449							26.4	0.253899			PSMA4	-0.04948	0.020842		26.4	0.23865
TCP1	0.822777	3.21203		26.39	0.244912							26.39	0.253912			PSMA5	-0.24143	2.01413		26.39	0.238661
TEX264	1.5135	1.83371		26.38	0.244924							26.38	0.253925			PSMA6	0.041865	0.29347		26.38	0.238673
TMED10	0.953967	4.52197		26.37	0.244936							26.37	0.253939			PSMA7;PSMA8	-0.32379	1.65569		26.37	0.238685
TMPO	0.20466	0.162813		26.36	0.244949							26.36	0.253952			PSMB1	-0.09672	0.068368		26.36	0.238697
TNPO1	0.147277	0.211648		26.35	0.244961							26.35	0.253965			PSMB3	0.875266	1.43635		26.35	0.238708
TPD52L2	-0.26042	0.800117		26.34	0.244974							26.34	0.253978			PSMB5	0.272698	1.3532		26.34	0.23872
TPI1	0.281127	1.18454		26.33	0.244986							26.33	0.253992			PSMB6	1.7794	2.06602		26.33	0.238732
TPM3	-0.333328	1.0937		26.32	0.244998							26.32	0.254005			PSMC1	-0.10859	0.118638		26.32	0.238744
TPT1	0.97729	1.20763		26.31	0.245011							26.31	0.254018			PSMC2	0.027934	0.015675		26.31	0.238755
TRAP1	0.530433	1.03155		26.3	0.245023							26.3	0.254032			PSMC3	0.252345	1.15643		26.3	0.238767
TRIM28	0.522411	1.59118		26.29	0.245035							26.29	0.254045			PSMC5	-0.08289	0.094339		26.29	0.238779
TUBA1A;TUBA3E	2.07744	3.36856		26.28	0.245048							26.28	0.254058			PSMC6	0.458153	0.896037		26.28	0.238791
TUBA1B;TUBA4A	0.726217	3.17091		26.27	0.24506							26.27	0.254072			PSMD1	-0.18103	0.333447		26.27	0.238803
TUBB	0.471017	1.54593		26.26	0.245073							26.26	0.254085			PSMD11	0.462231	3.02476		26.26	0.238815
TUBB2B	0.812241	1.09359		26.25	0.245085							26.25	0.254098			PSMD2	1.0869	2.00698		26.25	0.238826
TUBB4B;TUBB4A	0.494999	2.1045		26.24	0.245098							26.24	0.254112			PSMD3	-0.24895	0.513246		26.24	0.238838
TUFM	0.649917	2.23267		26.23	0.24511							26.23	0.254125			PTBP1	0.035131	0.025972		26.23	0.23885
TXN	-0.377701	1.60648		26.22	0.245123							26.22	0.254138			PTGES3	-0.20583	0.630161		26.22	0.238862
TYMS	1.58745	3.42114		26.21	0.245135							26.21	0.254152			PYGL;PYGM;PYGB	-0.95183	1.45298		26.21	0.238874
U2AF2	0.102736	0.655877		26.2	0.245148							26.2	0.254165			RAB10	0.101437	0.322844		26.2	0.238886
UBA1	0.983103	3.49959		26.19	0.24516							26.19	0.254179			RAB11A;RAB11B	0.25759	0.157088		26.19	0.238898
UBA2	0.696331	0.965729		26.18	0.245173							26.18	0.254192			RAB14	0.020981	0.084145		26.18	0.23891
UBC;UBB;RPS27A;UBA52	0.667342	0.290139		26.17	0.245185							26.17	0.254205			RAB1B;RAB1C	0.630322	0.600437		26.17	0.238922
UBE2K	0.833479	0.974754		26.16	0.245198							26.16	0.254219			RAB2A	0.568875	0.467672		26.16	0.238933
UBE2M	0.510283	1.11231		26.15	0.24521							26.15	0.254232			RAB5C	-0.03142	0.100944		26.15	0.238945
UBE2N;UBE2NL	-0.0375557	0.032549		26.14	0.245223							26.14	0.254246			RAB7A	0.097704	0.696311		26.14	0.238957
UCHL1	8.1853	7.89152		26.13	0.245236							26.13	0.254259			RAB8A	0.148304	0.579647		26.13	0.238969
UCHL3	2.1604	5.26738		26.12	0.245248							26.12	0.254273			RAN	-0.06258	0.58595		26.12	0.238981
UIMC1	-1.12456	0.713204		26.11	0.245261							26.11	0.254286			RANBP1	-0.42556	2.27254		26.11	0.238993
UQCRC2	1.09366	1.52433		26.1	0.245273							26.1	0.2543			RAP1B;RAP1A	0.524807	0.505379		26.1	0.239005
VARS	0.376577	0.640378		26.09	0.245286							26.09	0.254314			RARS	0.461832	0.793391		26.09	0.239017
VCL	0.766132	2.05543		26.08	0.245299							26.08	0.254327			RBBP4	0.870965	0.418826		26.08	0.239029
VCP	0.97596	2.04024		26.07	0.245311							26.07	0.254341			RBBP7	0.197414	0.63441		26.07	0.239041
VDAC1	-0.368014	1.07597		26.06	0.245324							26.06	0.254354			RBM4;RBM4B	-0.50021	0.587001		26.06	0.239053
VDAC2	0.424166	2.15791		26.05	0.245337							26.05	0.254368			RCC1	0.353644	0.351959		26.05	0.239065
VDAC3	-0.254065	0.852998		26.04	0.245349							26.04	0.254381			RCC2	0.222709	1.44572		26.04	0.239078
XRCC5	1.33141	1.46472		26.03	0.245362							26.03	0.254395			RNH1	0.197603	0.325094		26.03	0.23909
XRCC6	0.748672	2.14916		26.02	0.245375							26.02	0.254409			RPA1	-0.15072	0.194708		26.02	0.239102
YARS	0.388948	1.10268		26.01	0.245387							26.01	0.254422			RPL10	-0.24604	1.14929		26.01	0.239114
YTHDF2	0.0681965	0.079576		26	0.2454							26	0.254436			RPL10A	1.21409	1.67528		26	0.239126
YWHAE	0.0639744	0.140054		25.99	0.245413							25.99	0.25445			RPL11	0.246417	1.83259		25.99	0.239138
YWHAG	0.863861	2.91791		25.98	0.245426							25.98	0.254463			RPL12	-0.17279	1.05224		25.98	0.23915
YWHAH	0.527833	1.24615		25.97	0.245438							25.97	0.254477			RPL13	-0.34371	2.11693		25.97	0.239162
YWHAQ	1.50612	0.988653		25.96	0.245451							25.96	0.254491			RPL13A;RPL13a;RPL13AP3	-0.31137	1.27369		25.96	0.239174
YWHAZ	0.0975105	0.235177		25.95	0.245464							25.95	0.254504			RPL14	0.451431	0.372586		25.95	0.239187
				25.94	0.245477							25.94	0.254518			RPL15	-0.12905	0.369831		25.94	0.239199
				25.93	0.24549							25.93	0.254532			RPL17;RPL17-C18orf32	-0.5501	1.31161		25.93	0.239211
				25.92	0.245502							25.92	0.254546			RPL18	0.028387	0.015674		25.92	0.239223
				25.91	0.245515							25.91	0.254559			RPL19	0.039939	0.04764		25.91	0.239235
				25.9	0.245528							25.9	0.254573			RPL22	1.1152	0.628942		25.9	0.239248
				25.89	0.245541							25.89	0.254587			RPL23A	0.419813	0.247048		25.89	0.23926
				25.88	0.245554							25.88	0.254601			RPL24	0.726922	0.518152		25.88	0.239272
				25.87	0.245567							25.87	0.254615			RPL26;RPL26L1	0.067814	0.073999		25.87	0.239284
				25.86	0.245579							25.86	0.254628			RPL27	0.852237	0.718806		25.86	0.239296
				25.85	0.245592							25.85	0.254642			RPL28	0.084693	0.095495		25.85	0.239309
				25.84	0.245605							25.84	0.254656			RPL29	1.24323	0.560718		25.84	0.239321
				25.83	0.245618							25.83	0.25467			RPL3	0.151325	0.492814		25.83	0.239333
				25.82	0.245631							25.82	0.254684			RPL30	-0.06263	0.24439		25.82	0.239346
				25.81	0.245644							25.81	0.254698			RPL31	-0.38207	0.294471		25.81	0.239358
				25.8	0.245657							25.8	0.254712			RPL36	-0.5661	1.31959		25.8	0.23937
				25.79	0.24567							25.79	0.254725			RPL38	-0.23109	1.2574		25.79	0.239383
				25.78	0.245683							25.78	0.254739			RPL4	-0.32794	1.90865		25.78	0.239395
				25.77	0.245696							25.77	0.254753			RPL5	0.054552	0.051982		25.77	0.239407
				25.76	0.245709							25.76	0.254767			RPL6	-0.06491	0.264267		25.76	0.23942
				25.75	0.245722							25.75	0.254781			RPL7	0.087883	0.088211		25.75	0.239432
				25.74	0.245735							25.74	0.254795			RPL7A	-0.15425	0.352885		25.74	0.239444
				25.73	0.245748							25.73	0.254809			RPL8	0.001989	0.003492		25.73	0.239457
				25.72	0.245761							25.72	0.254823			RPL9	-0.09905	0.407379		25.72	0.239469
				25.71	0.245774							25.71	0.254837			RPLP0;RPLP0P6	0.070058	0.404479		25.71	0.239482
				25.7	0.245787							25.7	0.254851			RPLP2	0.16939	0.726284		25.7	0.239494
				25.69	0.2458							25.69	0.254865			RPN1	0.222761	1.88334		25.69	0.239506
				25.68	0.245813							25.68	0.254879			RPN2	-0.08631	0.461185		25.68	0.239519
				25.67	0.245826							25.67	0.254893			RPS10;RPS10P5	0.168919	0.751461		25.67	0.239531
				25.66	0.24584							25.66	0.254907			RPS11	-0.02418	0.051556		25.66	0.239544
				25.65	0.245853							25.65	0.254921			RPS12	-0.04322	0.071982		25.65	0.239556
				25.64	0.245866							25.64	0.254935			RPS13	-0.1006	0.052909		25.64	0.239569
				25.63	0.245879							25.63	0.25495			RPS14	-0.2411	1.28461		25.63	0.239581
				25.62	0.245892							25.62	0.254964			RPS15A	1.76361	2.26874		25.62	0.239594
				25.61	0.245905							25.61	0.254978			RPS16	0.005163	0.026344		25.61	0.239606
				25.6	0.245918							25.6	0.254992			RPS17	-0.56257	0.575125		25.6	0.239619
				25.59	0.245932							25.59	0.255006			RPS18	-0.12553	0.471899		25.59	0.239631
				25.58	0.245945							25.58	0.25502			RPS19	-0.11783	0.467844		25.58	0.239644
				25.57	0.245958							25.57	0.255034			RPS2	-0.04303	0.399225		25.57	0.239656
				25.56	0.245971							25.56	0.255049			RPS20	0.294673	0.468287		25.56	0.239669
				25.55	0.245985							25.55	0.255063			RPS21	-0.42602	1.48245		25.55	0.239682
				25.54	0.245998							25.54	0.255077			RPS23	0.60301	0.400902		25.54	0.239694
				25.53	0.246011							25.53	0.255091			RPS25	-0.4051	1.46354		25.53	0.239707
				25.52	0.246024							25.52	0.255106			RPS27;RPS27L	0.280562	0.777773		25.52	0.23972
				25.51	0.246038							25.51	0.25512			RPS28	-0.4234	1.98687		25.51	0.239732
				25.5	0.246051							25.5	0.255134			RPS3	0.575118	0.454008		25.5	0.239745
				25.49	0.246064							25.49	0.255148			RPS3A	-0.60095	0.444126		25.49	0.239757
				25.48	0.246078							25.48	0.255163			RPS4X;RPS4Y1	-0.16186	0.618516		25.48	0.23977
				25.47	0.246091							25.47	0.255177			RPS5	0.122988	0.361084		25.47	0.239783
				25.46	0.246104							25.46	0.255191			RPS6	-0.13573	0.063425		25.46	0.239795
				25.45	0.246118							25.45	0.255206			RPS7	-0.24415	1.28128		25.45	0.239808
				25.44	0.246131							25.44	0.25522			RPS8	-0.21624	1.46754		25.44	0.239821
				25.43	0.246144							25.43	0.255234			RPSA	-0.13147	0.876237		25.43	0.239834
				25.42	0.246158							25.42	0.255249			RRM1	0.847365	1.01701		25.42	0.239846
				25.41	0.246171							25.41	0.255263			RUVBL1	0.223476	1.42775		25.41	0.239859
				25.4	0.246185							25.4	0.255277			RUVBL2	0.116356	0.942498		25.4	0.239872
				25.39	0.246198							25.39	0.255292			S100A11	-0.33748	2.58854		25.39	0.239885
				25.38	0.246211							25.38	0.255306			S100A7;S100A7A	0.193198	0.088021		25.38	0.239897
				25.37	0.246225							25.37	0.255321			S100A8	0.224038	0.109708		25.37	0.23991
				25.36	0.246238							25.36	0.255335			S100A9	0.194601	0.061496		25.36	0.239923
				25.35	0.246252							25.35	0.25535			SARS	0.365212	1.04238		25.35	0.239936
				25.34	0.246265							25.34	0.255364			SDHA	0.49565	0.987553		25.34	0.239949
				25.33	0.246279							25.33	0.255379			SERBP1	-1.16632	1.76257		25.33	0.239962
				25.32	0.246292							25.32	0.255393			SERPINB12	-0.33575	0.913406		25.32	0.239974
				25.31	0.246306							25.31	0.255408			SF1	0.04552	0.028629		25.31	0.239987
				25.3	0.246319							25.3	0.255422			SFPQ	0.104384	0.319282		25.3	0.24
				25.29	0.246333							25.29	0.255437			SFXN1	0.916044	0.974075		25.29	0.240013
				25.28	0.246347							25.28	0.255451			SHMT2	0.513946	2.15149		25.28	0.240026
				25.27	0.24636							25.27	0.255466			SLC16A1	0.05516	0.040917		25.27	0.240039
				25.26	0.246374							25.26	0.25548			SLC25A5;SLC25A4	0.436098	5.49756		25.26	0.240052
				25.25	0.246387							25.25	0.255495			SLC3A2	0.422981	0.749895		25.25	0.240065
				25.24	0.246401							25.24	0.255509			SND1	0.188735	0.572845		25.24	0.240078
				25.23	0.246415							25.23	0.255524			SNRPC	-0.20213	0.202299		25.23	0.240091
				25.22	0.246428							25.22	0.255539			SNRPF	0.662933	1.22046		25.22	0.240104
				25.21	0.246442							25.21	0.255553			SORD	0.128956	0.120186		25.21	0.240116
				25.2	0.246456							25.2	0.255568			SRP54	0.536376	0.987036		25.2	0.240129
				25.19	0.246469							25.19	0.255583			SRSF3	-0.15934	1.71589		25.19	0.240142
				25.18	0.246483							25.18	0.255597			SRSF7	-0.47552	0.635849		25.18	0.240155
				25.17	0.246497							25.17	0.255612			SSRP1	1.06523	2.02821		25.17	0.240169
				25.16	0.24651							25.16	0.255627			ST13;ST13P4;ST13P5	-0.45606	0.33394		25.16	0.240182
				25.15	0.246524							25.15	0.255642			STIP1	0.04148	0.236385		25.15	0.240195
				25.14	0.246538							25.14	0.255656			STOML2	0.612	0.726067		25.14	0.240208
				25.13	0.246551							25.13	0.255671			STRAP	0.312767	1.83135		25.13	0.240221
				25.12	0.246565							25.12	0.255686			STUB1	-0.07139	0.101959		25.12	0.240234
				25.11	0.246579							25.11	0.255701			SUGT1	0.082997	0.181149		25.11	0.240247
				25.1	0.246593							25.1	0.255715			SUMO2;SUMO3;SUMO4	-0.27684	0.07044		25.1	0.24026
				25.09	0.246607							25.09	0.25573			SUPT16H	0.185921	0.868708		25.09	0.240273
				25.08	0.24662							25.08	0.255745			SYNCRIP	0.057581	0.218585		25.08	0.240286
				25.07	0.246634							25.07	0.25576			TAGLN2	-0.26378	1.4232		25.07	0.240299
				25.06	0.246648							25.06	0.255775			TALDO1	-0.40311	1.40116		25.06	0.240313
				25.05	0.246662							25.05	0.255789			TARDBP;TDP43	-0.05291	0.229494		25.05	0.240326
				25.04	0.246676							25.04	0.255804			TARS	0.476234	3.16195		25.04	0.240339
				25.03	0.24669							25.03	0.255819			TBCA	-0.53971	2.39919		25.03	0.240352
				25.02	0.246704							25.02	0.255834			TBCB	0.728504	0.662956		25.02	0.240365
				25.01	0.246717							25.01	0.255849			TCEB1	-0.03149	0.10586		25.01	0.240379
				25	0.246731							25	0.255864			TCP1	0.214572	2.0459		25	0.240392
				24.99	0.246745							24.99	0.255879			TEX264	1.50661	1.97704		24.99	0.240405
				24.98	0.246759							24.98	0.255894			TGM1	-0.03813	0.053464		24.98	0.240418
				24.97	0.246773							24.97	0.255909			TGM3	0.247408	0.286934		24.97	0.240432
				24.96	0.246787							24.96	0.255924			TIMM44	-1.11533	1.06211		24.96	0.240445
				24.95	0.246801							24.95	0.255939			TMED10	0.476436	1.68075		24.95	0.240458
				24.94	0.246815							24.94	0.255954			TMPO	0.33903	0.235353		24.94	0.240471
				24.93	0.246829							24.93	0.255969			TNPO1	0.069735	0.081909		24.93	0.240485
				24.92	0.246843							24.92	0.255984			TOLLIP	-0.25019	0.37823		24.92	0.240498
				24.91	0.246857							24.91	0.255999			TOMM22	-0.29005	0.368616		24.91	0.240511
				24.9	0.246871							24.9	0.256014			TOMM40	-0.39538	0.591194		24.9	0.240525
				24.89	0.246885							24.89	0.256029			TPD52L2	-0.36133	1.6449		24.89	0.240538
				24.88	0.246899							24.88	0.256044			TPI1	0.040353	0.185566		24.88	0.240551
				24.87	0.246913							24.87	0.256059			TPM3	-0.23484	1.60738		24.87	0.240565
				24.86	0.246927							24.86	0.256074			TPT1	1.15385	1.76657		24.86	0.240578
				24.85	0.246942							24.85	0.25609			TRAP1	-0.13859	0.814189		24.85	0.240592
				24.84	0.246956							24.84	0.256105			TRIM28	0.09268	0.455034		24.84	0.240605
				24.83	0.24697							24.83	0.25612			TTLL12	-0.41983	1.6626		24.83	0.240618
				24.82	0.246984							24.82	0.256135			TUBA1A;TUBA3E	0.085723	0.45576		24.82	0.240632
				24.81	0.246998							24.81	0.25615			TUBA1B;TUBA4A	0.175703	1.82246		24.81	0.240645
				24.8	0.247012							24.8	0.256165			TUBB	0.110548	0.450401		24.8	0.240659
				24.79	0.247026							24.79	0.256181			TUBB2B	0.176242	1.52872		24.79	0.240672
				24.78	0.247041							24.78	0.256196			TUBB4B;TUBB4A	0.081201	0.636887		24.78	0.240686
				24.77	0.247055							24.77	0.256211			TUFM	0.171545	1.27069		24.77	0.240699
				24.76	0.247069							24.76	0.256226			TXN	-0.1812	1.16929		24.76	0.240713
				24.75	0.247083							24.75	0.256242			TYMS	1.01951	4.95606		24.75	0.240726
				24.74	0.247098							24.74	0.256257			U2AF1;U2AF1L4	-0.60064	0.397448		24.74	0.24074
				24.73	0.247112							24.73	0.256272			U2AF2	0.537601	0.709165		24.73	0.240753
				24.72	0.247126							24.72	0.256287			UBA1	0.282716	4.17075		24.72	0.240767
				24.71	0.24714							24.71	0.256303			UBA2	0.536396	1.33299		24.71	0.240781
				24.7	0.247155							24.7	0.256318			UBC;UBB;RPS27A;UBA52	-0.0712	0.162559		24.7	0.240794
				24.69	0.247169							24.69	0.256334			UBE2K	0.731824	0.635865		24.69	0.240808
				24.68	0.247183							24.68	0.256349			UBE2L3	-0.16339	0.069924		24.68	0.240821
				24.67	0.247198							24.67	0.256364			UBE2M	1.01289	0.893606		24.67	0.240835
				24.66	0.247212							24.66	0.25638			UBE2N;UBE2NL	-0.26071	0.276191		24.66	0.240849
				24.65	0.247226							24.65	0.256395			UCHL1	4.92097	11.6697		24.65	0.240862
				24.64	0.247241							24.64	0.256411			UCHL3	2.23663	5.33681		24.64	0.240876
				24.63	0.247255							24.63	0.256426			UIMC1	-0.31926	0.125002		24.63	0.24089
				24.62	0.24727							24.62	0.256441			UQCRC2	1.16846	1.88972		24.62	0.240903
				24.61	0.247284							24.61	0.256457			UQCRFS1;UQCRFS1P1	-0.27484	0.352106		24.61	0.240917
				24.6	0.247298							24.6	0.256472			USP10	0.425875	0.647993		24.6	0.240931
				24.59	0.247313							24.59	0.256488			VARS	0.480651	1.38833		24.59	0.240945
				24.58	0.247327							24.58	0.256503			VCL	0.196753	0.966056		24.58	0.240958
				24.57	0.247342							24.57	0.256519			VCP	0.128979	1.58195		24.57	0.240972
				24.56	0.247356							24.56	0.256534			VDAC1	-0.31482	1.01652		24.56	0.240986
				24.55	0.247371							24.55	0.25655			VDAC2	-0.0555	0.247989		24.55	0.241
				24.54	0.247385							24.54	0.256566			VDAC3	-0.27339	1.95331		24.54	0.241013
				24.53	0.2474							24.53	0.256581			VIM	-0.30689	0.458858		24.53	0.241027
				24.52	0.247414							24.52	0.256597			XPO1	-0.24967	0.423477		24.52	0.241041
				24.51	0.247429							24.51	0.256612			XRCC5	0.32404	2.49043		24.51	0.241055
				24.5	0.247443							24.5	0.256628			XRCC6	0.222882	1.82776		24.5	0.241069
				24.49	0.247458							24.49	0.256644			YARS	0.065066	0.179695		24.49	0.241083
				24.48	0.247473							24.48	0.256659			YTHDF2	0.078032	0.095265		24.48	0.241096
				24.47	0.247487							24.47	0.256675			YWHAB	0.057899	0.031645		24.47	0.24111
				24.46	0.247502							24.46	0.256691			YWHAE	-0.07002	0.622389		24.46	0.241124
				24.45	0.247516							24.45	0.256706			YWHAG	0.297698	0.937645		24.45	0.241138
				24.44	0.247531							24.44	0.256722			YWHAH	-0.08171	0.213456		24.44	0.241152
				24.43	0.247546							24.43	0.256738			YWHAQ	0.761502	0.438936		24.43	0.241166
				24.42	0.24756							24.42	0.256754			YWHAZ	-0.24733	3.48592		24.42	0.24118
				24.41	0.247575							24.41	0.256769			C21orf33	0.124899	0.190027		24.41	0.241194
				24.4	0.24759							24.4	0.256785							24.4	0.241208
				24.39	0.247605							24.39	0.256801							24.39	0.241222
				24.38	0.247619							24.38	0.256817							24.38	0.241236
				24.37	0.247634							24.37	0.256833							24.37	0.24125
				24.36	0.247649							24.36	0.256848							24.36	0.241264
				24.35	0.247664							24.35	0.256864							24.35	0.241278
				24.34	0.247678							24.34	0.25688							24.34	0.241292
				24.33	0.247693							24.33	0.256896							24.33	0.241306
				24.32	0.247708							24.32	0.256912							24.32	0.24132
				24.31	0.247723							24.31	0.256928							24.31	0.241334
				24.3	0.247738							24.3	0.256944							24.3	0.241348
				24.29	0.247752							24.29	0.25696							24.29	0.241363
				24.28	0.247767							24.28	0.256976							24.28	0.241377
				24.27	0.247782							24.27	0.256992							24.27	0.241391
				24.26	0.247797							24.26	0.257008							24.26	0.241405
				24.25	0.247812							24.25	0.257024							24.25	0.241419
				24.24	0.247827							24.24	0.25704							24.24	0.241433
				24.23	0.247842							24.23	0.257056							24.23	0.241448
				24.22	0.247857							24.22	0.257072							24.22	0.241462
				24.21	0.247872							24.21	0.257088							24.21	0.241476
				24.2	0.247887							24.2	0.257104							24.2	0.24149
				24.19	0.247902							24.19	0.25712							24.19	0.241504
				24.18	0.247917							24.18	0.257136							24.18	0.241519
				24.17	0.247932							24.17	0.257152							24.17	0.241533
				24.16	0.247947							24.16	0.257168							24.16	0.241547
				24.15	0.247962							24.15	0.257184							24.15	0.241562
				24.14	0.247977							24.14	0.257201							24.14	0.241576
				24.13	0.247992							24.13	0.257217							24.13	0.24159
				24.12	0.248007							24.12	0.257233							24.12	0.241605
				24.11	0.248022							24.11	0.257249							24.11	0.241619
				24.1	0.248037							24.1	0.257265							24.1	0.241633
				24.09	0.248053							24.09	0.257282							24.09	0.241648
				24.08	0.248068							24.08	0.257298							24.08	0.241662
				24.07	0.248083							24.07	0.257314							24.07	0.241677
				24.06	0.248098							24.06	0.257331							24.06	0.241691
				24.05	0.248113							24.05	0.257347							24.05	0.241705
				24.04	0.248128							24.04	0.257363							24.04	0.24172
				24.03	0.248144							24.03	0.257379							24.03	0.241734
				24.02	0.248159							24.02	0.257396							24.02	0.241749
				24.01	0.248174							24.01	0.257412							24.01	0.241763
				24	0.248189							24	0.257429							24	0.241778
				23.99	0.248205							23.99	0.257445							23.99	0.241792
				23.98	0.24822							23.98	0.257461							23.98	0.241807
				23.97	0.248235							23.97	0.257478							23.97	0.241821
				23.96	0.248251							23.96	0.257494							23.96	0.241836
				23.95	0.248266							23.95	0.257511							23.95	0.241851
				23.94	0.248281							23.94	0.257527							23.94	0.241865
				23.93	0.248297							23.93	0.257544							23.93	0.24188
				23.92	0.248312							23.92	0.25756							23.92	0.241894
				23.91	0.248327							23.91	0.257577							23.91	0.241909
				23.9	0.248343							23.9	0.257593							23.9	0.241924
				23.89	0.248358							23.89	0.25761							23.89	0.241938
				23.88	0.248374							23.88	0.257626							23.88	0.241953
				23.87	0.248389							23.87	0.257643							23.87	0.241968
				23.86	0.248405							23.86	0.25766							23.86	0.241982
				23.85	0.24842							23.85	0.257676							23.85	0.241997
				23.84	0.248436							23.84	0.257693							23.84	0.242012
				23.83	0.248451							23.83	0.25771							23.83	0.242027
				23.82	0.248467							23.82	0.257726							23.82	0.242041
				23.81	0.248482							23.81	0.257743							23.81	0.242056
				23.8	0.248498							23.8	0.25776							23.8	0.242071
				23.79	0.248513							23.79	0.257776							23.79	0.242086
				23.78	0.248529							23.78	0.257793							23.78	0.242101
				23.77	0.248545							23.77	0.25781							23.77	0.242115
				23.76	0.24856							23.76	0.257827							23.76	0.24213
				23.75	0.248576							23.75	0.257843							23.75	0.242145
				23.74	0.248592							23.74	0.25786							23.74	0.24216
				23.73	0.248607							23.73	0.257877							23.73	0.242175
				23.72	0.248623							23.72	0.257894							23.72	0.24219
				23.71	0.248639							23.71	0.257911							23.71	0.242205
				23.7	0.248654							23.7	0.257928							23.7	0.24222
				23.69	0.24867							23.69	0.257944							23.69	0.242235
				23.68	0.248686							23.68	0.257961							23.68	0.24225
				23.67	0.248702							23.67	0.257978							23.67	0.242265
				23.66	0.248717							23.66	0.257995							23.66	0.24228
				23.65	0.248733							23.65	0.258012							23.65	0.242295
				23.64	0.248749							23.64	0.258029							23.64	0.24231
				23.63	0.248765							23.63	0.258046							23.63	0.242325
				23.62	0.248781							23.62	0.258063							23.62	0.24234
				23.61	0.248796							23.61	0.25808							23.61	0.242355
				23.6	0.248812							23.6	0.258097							23.6	0.24237
				23.59	0.248828							23.59	0.258114							23.59	0.242385
				23.58	0.248844							23.58	0.258131							23.58	0.2424
				23.57	0.24886							23.57	0.258148							23.57	0.242415
				23.56	0.248876							23.56	0.258165							23.56	0.24243
				23.55	0.248892							23.55	0.258183							23.55	0.242445
				23.54	0.248908							23.54	0.2582							23.54	0.242461
				23.53	0.248924							23.53	0.258217							23.53	0.242476
				23.52	0.24894							23.52	0.258234							23.52	0.242491
				23.51	0.248956							23.51	0.258251							23.51	0.242506
				23.5	0.248972							23.5	0.258268							23.5	0.242521
				23.49	0.248988							23.49	0.258286							23.49	0.242537
				23.48	0.249004							23.48	0.258303							23.48	0.242552
				23.47	0.24902							23.47	0.25832							23.47	0.242567
				23.46	0.249036							23.46	0.258337							23.46	0.242583
				23.45	0.249052							23.45	0.258355							23.45	0.242598
				23.44	0.249068							23.44	0.258372							23.44	0.242613
				23.43	0.249084							23.43	0.258389							23.43	0.242628
				23.42	0.249101							23.42	0.258407							23.42	0.242644
				23.41	0.249117							23.41	0.258424							23.41	0.242659
				23.4	0.249133							23.4	0.258441							23.4	0.242675
				23.39	0.249149							23.39	0.258459							23.39	0.24269
				23.38	0.249165							23.38	0.258476							23.38	0.242705
				23.37	0.249181							23.37	0.258494							23.37	0.242721
				23.36	0.249198							23.36	0.258511							23.36	0.242736
				23.35	0.249214							23.35	0.258528							23.35	0.242752
				23.34	0.24923							23.34	0.258546							23.34	0.242767
				23.33	0.249247							23.33	0.258563							23.33	0.242783
				23.32	0.249263							23.32	0.258581							23.32	0.242798
				23.31	0.249279							23.31	0.258598							23.31	0.242814
				23.3	0.249296							23.3	0.258616							23.3	0.242829
				23.29	0.249312							23.29	0.258633							23.29	0.242845
				23.28	0.249328							23.28	0.258651							23.28	0.24286
				23.27	0.249345							23.27	0.258669							23.27	0.242876
				23.26	0.249361							23.26	0.258686							23.26	0.242891
				23.25	0.249377							23.25	0.258704							23.25	0.242907
				23.24	0.249394							23.24	0.258722							23.24	0.242923
				23.23	0.24941							23.23	0.258739							23.23	0.242938
				23.22	0.249427							23.22	0.258757							23.22	0.242954
				23.21	0.249443							23.21	0.258775							23.21	0.24297
				23.2	0.24946							23.2	0.258792							23.2	0.242985
				23.19	0.249476							23.19	0.25881							23.19	0.243001
				23.18	0.249493							23.18	0.258828							23.18	0.243017
				23.17	0.249509							23.17	0.258846							23.17	0.243032
				23.16	0.249526							23.16	0.258863							23.16	0.243048
				23.15	0.249543							23.15	0.258881							23.15	0.243064
				23.14	0.249559							23.14	0.258899							23.14	0.24308
				23.13	0.249576							23.13	0.258917							23.13	0.243095
				23.12	0.249592							23.12	0.258935							23.12	0.243111
				23.11	0.249609							23.11	0.258953							23.11	0.243127
				23.1	0.249626							23.1	0.25897							23.1	0.243143
				23.09	0.249642							23.09	0.258988							23.09	0.243159
				23.08	0.249659							23.08	0.259006							23.08	0.243175
				23.07	0.249676							23.07	0.259024							23.07	0.243191
				23.06	0.249693							23.06	0.259042							23.06	0.243206
				23.05	0.249709							23.05	0.25906							23.05	0.243222
				23.04	0.249726							23.04	0.259078							23.04	0.243238
				23.03	0.249743							23.03	0.259096							23.03	0.243254
				23.02	0.24976							23.02	0.259114							23.02	0.24327
				23.01	0.249776							23.01	0.259132							23.01	0.243286
				23	0.249793							23	0.25915							23	0.243302
				22.99	0.24981							22.99	0.259168							22.99	0.243318
				22.98	0.249827							22.98	0.259187							22.98	0.243334
				22.97	0.249844							22.97	0.259205							22.97	0.24335
				22.96	0.249861							22.96	0.259223							22.96	0.243366
				22.95	0.249878							22.95	0.259241							22.95	0.243382
				22.94	0.249895							22.94	0.259259							22.94	0.243398
				22.93	0.249912							22.93	0.259277							22.93	0.243415
				22.92	0.249929							22.92	0.259296							22.92	0.243431
				22.91	0.249946							22.91	0.259314							22.91	0.243447
				22.9	0.249963							22.9	0.259332							22.9	0.243463
				22.89	0.24998							22.89	0.25935							22.89	0.243479
				22.88	0.249997							22.88	0.259369							22.88	0.243495
				22.87	0.250014							22.87	0.259387							22.87	0.243512
				22.86	0.250031							22.86	0.259405							22.86	0.243528
				22.85	0.250048							22.85	0.259424							22.85	0.243544
				22.84	0.250065							22.84	0.259442							22.84	0.24356
				22.83	0.250082							22.83	0.25946							22.83	0.243577
				22.82	0.250099							22.82	0.259479							22.82	0.243593
				22.81	0.250116							22.81	0.259497							22.81	0.243609
				22.8	0.250133							22.8	0.259516							22.8	0.243625
				22.79	0.250151							22.79	0.259534							22.79	0.243642
				22.78	0.250168							22.78	0.259553							22.78	0.243658
				22.77	0.250185							22.77	0.259571							22.77	0.243675
				22.76	0.250202							22.76	0.25959							22.76	0.243691
				22.75	0.25022							22.75	0.259608							22.75	0.243707
				22.74	0.250237							22.74	0.259627							22.74	0.243724
				22.73	0.250254							22.73	0.259645							22.73	0.24374
				22.72	0.250271							22.72	0.259664							22.72	0.243757
				22.71	0.250289							22.71	0.259683							22.71	0.243773
				22.7	0.250306							22.7	0.259701							22.7	0.24379
				22.69	0.250324							22.69	0.25972							22.69	0.243806
				22.68	0.250341							22.68	0.259738							22.68	0.243823
				22.67	0.250358							22.67	0.259757							22.67	0.243839
				22.66	0.250376							22.66	0.259776							22.66	0.243856
				22.65	0.250393							22.65	0.259795							22.65	0.243872
				22.64	0.250411							22.64	0.259813							22.64	0.243889
				22.63	0.250428							22.63	0.259832							22.63	0.243905
				22.62	0.250446							22.62	0.259851							22.62	0.243922
				22.61	0.250463							22.61	0.25987							22.61	0.243939
				22.6	0.250481							22.6	0.259888							22.6	0.243955
				22.59	0.250498							22.59	0.259907							22.59	0.243972
				22.58	0.250516							22.58	0.259926							22.58	0.243989
				22.57	0.250533							22.57	0.259945							22.57	0.244005
				22.56	0.250551							22.56	0.259964							22.56	0.244022
				22.55	0.250569							22.55	0.259983							22.55	0.244039
				22.54	0.250586							22.54	0.260002							22.54	0.244056
				22.53	0.250604							22.53	0.260021							22.53	0.244072
				22.52	0.250621							22.52	0.26004							22.52	0.244089
				22.51	0.250639							22.51	0.260059							22.51	0.244106
				22.5	0.250657							22.5	0.260078							22.5	0.244123
				22.49	0.250675							22.49	0.260097							22.49	0.24414
				22.48	0.250692							22.48	0.260116							22.48	0.244156
				22.47	0.25071							22.47	0.260135							22.47	0.244173
				22.46	0.250728							22.46	0.260154							22.46	0.24419
				22.45	0.250746							22.45	0.260173							22.45	0.244207
				22.44	0.250764							22.44	0.260192							22.44	0.244224
				22.43	0.250781							22.43	0.260211							22.43	0.244241
				22.42	0.250799							22.42	0.260231							22.42	0.244258
				22.41	0.250817							22.41	0.26025							22.41	0.244275
				22.4	0.250835							22.4	0.260269							22.4	0.244292
				22.39	0.250853							22.39	0.260288							22.39	0.244309
				22.38	0.250871							22.38	0.260307							22.38	0.244326
				22.37	0.250889							22.37	0.260327							22.37	0.244343
				22.36	0.250907							22.36	0.260346							22.36	0.24436
				22.35	0.250925							22.35	0.260365							22.35	0.244377
				22.34	0.250943							22.34	0.260385							22.34	0.244394
				22.33	0.250961							22.33	0.260404							22.33	0.244411
				22.32	0.250979							22.32	0.260423							22.32	0.244429
				22.31	0.250997							22.31	0.260443							22.31	0.244446
				22.3	0.251015							22.3	0.260462							22.3	0.244463
				22.29	0.251033							22.29	0.260482							22.29	0.24448
				22.28	0.251051							22.28	0.260501							22.28	0.244497
				22.27	0.251069							22.27	0.260521							22.27	0.244515
				22.26	0.251087							22.26	0.26054							22.26	0.244532
				22.25	0.251106							22.25	0.26056							22.25	0.244549
				22.24	0.251124							22.24	0.260579							22.24	0.244566
				22.23	0.251142							22.23	0.260599							22.23	0.244584
				22.22	0.25116							22.22	0.260618							22.22	0.244601
				22.21	0.251178							22.21	0.260638							22.21	0.244618
				22.2	0.251197							22.2	0.260658							22.2	0.244636
				22.19	0.251215							22.19	0.260677							22.19	0.244653
				22.18	0.251233							22.18	0.260697							22.18	0.24467
				22.17	0.251252							22.17	0.260716							22.17	0.244688
				22.16	0.25127							22.16	0.260736							22.16	0.244705
				22.15	0.251288							22.15	0.260756							22.15	0.244723
				22.14	0.251307							22.14	0.260776							22.14	0.24474
				22.13	0.251325							22.13	0.260795							22.13	0.244758
				22.12	0.251343							22.12	0.260815							22.12	0.244775
				22.11	0.251362							22.11	0.260835							22.11	0.244793
				22.1	0.25138							22.1	0.260855							22.1	0.24481
				22.09	0.251399							22.09	0.260875							22.09	0.244828
				22.08	0.251417							22.08	0.260895							22.08	0.244845
				22.07	0.251436							22.07	0.260914							22.07	0.244863
				22.06	0.251454							22.06	0.260934							22.06	0.24488
				22.05	0.251473							22.05	0.260954							22.05	0.244898
				22.04	0.251491							22.04	0.260974							22.04	0.244916
				22.03	0.25151							22.03	0.260994							22.03	0.244933
				22.02	0.251529							22.02	0.261014							22.02	0.244951
				22.01	0.251547							22.01	0.261034							22.01	0.244969
				22	0.251566							22	0.261054							22	0.244986
				21.99	0.251585							21.99	0.261074							21.99	0.245004
				21.98	0.251603							21.98	0.261094							21.98	0.245022
				21.97	0.251622							21.97	0.261114							21.97	0.24504
				21.96	0.251641							21.96	0.261135							21.96	0.245058
				21.95	0.25166							21.95	0.261155							21.95	0.245075
				21.94	0.251678							21.94	0.261175							21.94	0.245093
				21.93	0.251697							21.93	0.261195							21.93	0.245111
				21.92	0.251716							21.92	0.261215							21.92	0.245129
				21.91	0.251735							21.91	0.261236							21.91	0.245147
				21.9	0.251754							21.9	0.261256							21.9	0.245165
				21.89	0.251772							21.89	0.261276							21.89	0.245183
				21.88	0.251791							21.88	0.261296							21.88	0.245201
				21.87	0.25181							21.87	0.261317							21.87	0.245218
				21.86	0.251829							21.86	0.261337							21.86	0.245236
				21.85	0.251848							21.85	0.261357							21.85	0.245254
				21.84	0.251867							21.84	0.261378							21.84	0.245272
				21.83	0.251886							21.83	0.261398							21.83	0.245291
				21.82	0.251905							21.82	0.261418							21.82	0.245309
				21.81	0.251924							21.81	0.261439							21.81	0.245327
				21.8	0.251943							21.8	0.261459							21.8	0.245345
				21.79	0.251962							21.79	0.26148							21.79	0.245363
				21.78	0.251981							21.78	0.2615							21.78	0.245381
				21.77	0.252							21.77	0.261521							21.77	0.245399
				21.76	0.25202							21.76	0.261541							21.76	0.245417
				21.75	0.252039							21.75	0.261562							21.75	0.245436
				21.74	0.252058							21.74	0.261583							21.74	0.245454
				21.73	0.252077							21.73	0.261603							21.73	0.245472
				21.72	0.252096							21.72	0.261624							21.72	0.24549
				21.71	0.252115							21.71	0.261645							21.71	0.245508
				21.7	0.252135							21.7	0.261665							21.7	0.245527
				21.69	0.252154							21.69	0.261686							21.69	0.245545
				21.68	0.252173							21.68	0.261707							21.68	0.245563
				21.67	0.252193							21.67	0.261727							21.67	0.245582
				21.66	0.252212							21.66	0.261748							21.66	0.2456
				21.65	0.252231							21.65	0.261769							21.65	0.245618
				21.64	0.252251							21.64	0.26179							21.64	0.245637
				21.63	0.25227							21.63	0.261811							21.63	0.245655
				21.62	0.25229							21.62	0.261832							21.62	0.245674
				21.61	0.252309							21.61	0.261852							21.61	0.245692
				21.6	0.252328							21.6	0.261873							21.6	0.245711
				21.59	0.252348							21.59	0.261894							21.59	0.245729
				21.58	0.252367							21.58	0.261915							21.58	0.245748
				21.57	0.252387							21.57	0.261936							21.57	0.245766
				21.56	0.252406							21.56	0.261957							21.56	0.245785
				21.55	0.252426							21.55	0.261978							21.55	0.245803
				21.54	0.252446							21.54	0.261999							21.54	0.245822
				21.53	0.252465							21.53	0.26202							21.53	0.245841
				21.52	0.252485							21.52	0.262041							21.52	0.245859
				21.51	0.252505							21.51	0.262063							21.51	0.245878
				21.5	0.252524							21.5	0.262084							21.5	0.245897
				21.49	0.252544							21.49	0.262105							21.49	0.245915
				21.48	0.252564							21.48	0.262126							21.48	0.245934
				21.47	0.252583							21.47	0.262147							21.47	0.245953
				21.46	0.252603							21.46	0.262168							21.46	0.245972
				21.45	0.252623							21.45	0.26219							21.45	0.24599
				21.44	0.252643							21.44	0.262211							21.44	0.246009
				21.43	0.252662							21.43	0.262232							21.43	0.246028
				21.42	0.252682							21.42	0.262254							21.42	0.246047
				21.41	0.252702							21.41	0.262275							21.41	0.246066
				21.4	0.252722							21.4	0.262296							21.4	0.246085
				21.39	0.252742							21.39	0.262318							21.39	0.246104
				21.38	0.252762							21.38	0.262339							21.38	0.246122
				21.37	0.252782							21.37	0.262361							21.37	0.246141
				21.36	0.252802							21.36	0.262382							21.36	0.24616
				21.35	0.252822							21.35	0.262404							21.35	0.246179
				21.34	0.252842							21.34	0.262425							21.34	0.246198
				21.33	0.252862							21.33	0.262447							21.33	0.246217
				21.32	0.252882							21.32	0.262468							21.32	0.246236
				21.31	0.252902							21.31	0.26249							21.31	0.246256
				21.3	0.252922							21.3	0.262511							21.3	0.246275
				21.29	0.252942							21.29	0.262533							21.29	0.246294
				21.28	0.252962							21.28	0.262555							21.28	0.246313
				21.27	0.252983							21.27	0.262576							21.27	0.246332
				21.26	0.253003							21.26	0.262598							21.26	0.246351
				21.25	0.253023							21.25	0.26262							21.25	0.24637
				21.24	0.253043							21.24	0.262641							21.24	0.24639
				21.23	0.253063							21.23	0.262663							21.23	0.246409
				21.22	0.253084							21.22	0.262685							21.22	0.246428
				21.21	0.253104							21.21	0.262707							21.21	0.246447
				21.2	0.253124							21.2	0.262729							21.2	0.246467
				21.19	0.253145							21.19	0.262751							21.19	0.246486
				21.18	0.253165							21.18	0.262772							21.18	0.246505
				21.17	0.253186							21.17	0.262794							21.17	0.246525
				21.16	0.253206							21.16	0.262816							21.16	0.246544
				21.15	0.253226							21.15	0.262838							21.15	0.246564
				21.14	0.253247							21.14	0.26286							21.14	0.246583
				21.13	0.253267							21.13	0.262882							21.13	0.246602
				21.12	0.253288							21.12	0.262904							21.12	0.246622
				21.11	0.253308							21.11	0.262926							21.11	0.246641
				21.1	0.253329							21.1	0.262948							21.1	0.246661
				21.09	0.253349							21.09	0.262971							21.09	0.24668
				21.08	0.25337							21.08	0.262993							21.08	0.2467
				21.07	0.253391							21.07	0.263015							21.07	0.24672
				21.06	0.253411							21.06	0.263037							21.06	0.246739
				21.05	0.253432							21.05	0.263059							21.05	0.246759
				21.04	0.253453							21.04	0.263081							21.04	0.246778
				21.03	0.253473							21.03	0.263104							21.03	0.246798
				21.02	0.253494							21.02	0.263126							21.02	0.246818
				21.01	0.253515							21.01	0.263148							21.01	0.246838
				21	0.253536							21	0.263171							21	0.246857
				20.99	0.253556							20.99	0.263193							20.99	0.246877
				20.98	0.253577							20.98	0.263215							20.98	0.246897
				20.97	0.253598							20.97	0.263238							20.97	0.246917
				20.96	0.253619							20.96	0.26326							20.96	0.246936
				20.95	0.25364							20.95	0.263283							20.95	0.246956
				20.94	0.253661							20.94	0.263305							20.94	0.246976
				20.93	0.253682							20.93	0.263328							20.93	0.246996
				20.92	0.253703							20.92	0.26335							20.92	0.247016
				20.91	0.253724							20.91	0.263373							20.91	0.247036
				20.9	0.253745							20.9	0.263395							20.9	0.247056
				20.89	0.253766							20.89	0.263418							20.89	0.247076
				20.88	0.253787							20.88	0.263441							20.88	0.247096
				20.87	0.253808							20.87	0.263463							20.87	0.247116
				20.86	0.253829							20.86	0.263486							20.86	0.247136
				20.85	0.25385							20.85	0.263509							20.85	0.247156
				20.84	0.253871							20.84	0.263531							20.84	0.247176
				20.83	0.253892							20.83	0.263554							20.83	0.247196
				20.82	0.253914							20.82	0.263577							20.82	0.247216
				20.81	0.253935							20.81	0.2636							20.81	0.247236
				20.8	0.253956							20.8	0.263623							20.8	0.247257
				20.79	0.253977							20.79	0.263645							20.79	0.247277
				20.78	0.253999							20.78	0.263668							20.78	0.247297
				20.77	0.25402							20.77	0.263691							20.77	0.247317
				20.76	0.254041							20.76	0.263714							20.76	0.247337
				20.75	0.254063							20.75	0.263737							20.75	0.247358
				20.74	0.254084							20.74	0.26376							20.74	0.247378
				20.73	0.254106							20.73	0.263783							20.73	0.247398
				20.72	0.254127							20.72	0.263806							20.72	0.247419
				20.71	0.254148							20.71	0.263829							20.71	0.247439
				20.7	0.25417							20.7	0.263852							20.7	0.24746
				20.69	0.254191							20.69	0.263876							20.69	0.24748
				20.68	0.254213							20.68	0.263899							20.68	0.2475
				20.67	0.254235							20.67	0.263922							20.67	0.247521
				20.66	0.254256							20.66	0.263945							20.66	0.247541
				20.65	0.254278							20.65	0.263968							20.65	0.247562
				20.64	0.254299							20.64	0.263992							20.64	0.247582
				20.63	0.254321							20.63	0.264015							20.63	0.247603
				20.62	0.254343							20.62	0.264038							20.62	0.247624
				20.61	0.254364							20.61	0.264062							20.61	0.247644
				20.6	0.254386							20.6	0.264085							20.6	0.247665
				20.59	0.254408							20.59	0.264108							20.59	0.247686
				20.58	0.25443							20.58	0.264132							20.58	0.247706
				20.57	0.254452							20.57	0.264155							20.57	0.247727
				20.56	0.254473							20.56	0.264179							20.56	0.247748
				20.55	0.254495							20.55	0.264202							20.55	0.247768
				20.54	0.254517							20.54	0.264226							20.54	0.247789
				20.53	0.254539							20.53	0.264249							20.53	0.24781
				20.52	0.254561							20.52	0.264273							20.52	0.247831
				20.51	0.254583							20.51	0.264296							20.51	0.247852
				20.5	0.254605							20.5	0.26432							20.5	0.247873
				20.49	0.254627							20.49	0.264344							20.49	0.247893
				20.48	0.254649							20.48	0.264367							20.48	0.247914
				20.47	0.254671							20.47	0.264391							20.47	0.247935
				20.46	0.254693							20.46	0.264415							20.46	0.247956
				20.45	0.254715							20.45	0.264439							20.45	0.247977
				20.44	0.254737							20.44	0.264462							20.44	0.247998
				20.43	0.254759							20.43	0.264486							20.43	0.248019
				20.42	0.254782							20.42	0.26451							20.42	0.24804
				20.41	0.254804							20.41	0.264534							20.41	0.248061
				20.4	0.254826							20.4	0.264558							20.4	0.248083
				20.39	0.254848							20.39	0.264582							20.39	0.248104
				20.38	0.254871							20.38	0.264606							20.38	0.248125
				20.37	0.254893							20.37	0.26463							20.37	0.248146
				20.36	0.254915							20.36	0.264654							20.36	0.248167
				20.35	0.254938							20.35	0.264678							20.35	0.248189
				20.34	0.25496							20.34	0.264702							20.34	0.24821
				20.33	0.254983							20.33	0.264726							20.33	0.248231
				20.32	0.255005							20.32	0.26475							20.32	0.248252
				20.31	0.255027							20.31	0.264774							20.31	0.248274
				20.3	0.25505							20.3	0.264798							20.3	0.248295
				20.29	0.255072							20.29	0.264823							20.29	0.248316
				20.28	0.255095							20.28	0.264847							20.28	0.248338
				20.27	0.255118							20.27	0.264871							20.27	0.248359
				20.26	0.25514							20.26	0.264895							20.26	0.248381
				20.25	0.255163							20.25	0.26492							20.25	0.248402
				20.24	0.255185							20.24	0.264944							20.24	0.248424
				20.23	0.255208							20.23	0.264969							20.23	0.248445
				20.22	0.255231							20.22	0.264993							20.22	0.248467
				20.21	0.255254							20.21	0.265017							20.21	0.248488
				20.2	0.255276							20.2	0.265042							20.2	0.24851
				20.19	0.255299							20.19	0.265066							20.19	0.248532
				20.18	0.255322							20.18	0.265091							20.18	0.248553
				20.17	0.255345							20.17	0.265115							20.17	0.248575
				20.16	0.255368							20.16	0.26514							20.16	0.248597
				20.15	0.25539							20.15	0.265165							20.15	0.248618
				20.14	0.255413							20.14	0.265189							20.14	0.24864
				20.13	0.255436							20.13	0.265214							20.13	0.248662
				20.12	0.255459							20.12	0.265239							20.12	0.248684
				20.11	0.255482							20.11	0.265263							20.11	0.248706
				20.1	0.255505							20.1	0.265288							20.1	0.248727
				20.09	0.255528							20.09	0.265313							20.09	0.248749
				20.08	0.255551							20.08	0.265338							20.08	0.248771
				20.07	0.255575							20.07	0.265363							20.07	0.248793
				20.06	0.255598							20.06	0.265387							20.06	0.248815
				20.05	0.255621							20.05	0.265412							20.05	0.248837
				20.04	0.255644							20.04	0.265437							20.04	0.248859
				20.03	0.255667							20.03	0.265462							20.03	0.248881
				20.02	0.25569							20.02	0.265487							20.02	0.248903
				20.01	0.255714							20.01	0.265512							20.01	0.248925
				20	0.255737							20	0.265537							20	0.248947
				19.99	0.25576							19.99	0.265562							19.99	0.248969
				19.98	0.255784							19.98	0.265588							19.98	0.248992
				19.97	0.255807							19.97	0.265613							19.97	0.249014
				19.96	0.25583							19.96	0.265638							19.96	0.249036
				19.95	0.255854							19.95	0.265663							19.95	0.249058
				19.94	0.255877							19.94	0.265688							19.94	0.249081
				19.93	0.255901							19.93	0.265714							19.93	0.249103
				19.92	0.255924							19.92	0.265739							19.92	0.249125
				19.91	0.255948							19.91	0.265764							19.91	0.249148
				19.9	0.255972							19.9	0.265789							19.9	0.24917
				19.89	0.255995							19.89	0.265815							19.89	0.249192
				19.88	0.256019							19.88	0.26584							19.88	0.249215
				19.87	0.256042							19.87	0.265866							19.87	0.249237
				19.86	0.256066							19.86	0.265891							19.86	0.24926
				19.85	0.25609							19.85	0.265917							19.85	0.249282
				19.84	0.256114							19.84	0.265942							19.84	0.249305
				19.83	0.256137							19.83	0.265968							19.83	0.249327
				19.82	0.256161							19.82	0.265993							19.82	0.24935
				19.81	0.256185							19.81	0.266019							19.81	0.249372
				19.8	0.256209							19.8	0.266045							19.8	0.249395
				19.79	0.256233							19.79	0.26607							19.79	0.249418
				19.78	0.256257							19.78	0.266096							19.78	0.24944
				19.77	0.256281							19.77	0.266122							19.77	0.249463
				19.76	0.256304							19.76	0.266148							19.76	0.249486
				19.75	0.256328							19.75	0.266173							19.75	0.249509
				19.74	0.256352							19.74	0.266199							19.74	0.249532
				19.73	0.256377							19.73	0.266225							19.73	0.249554
				19.72	0.256401							19.72	0.266251							19.72	0.249577
				19.71	0.256425							19.71	0.266277							19.71	0.2496
				19.7	0.256449							19.7	0.266303							19.7	0.249623
				19.69	0.256473							19.69	0.266329							19.69	0.249646
				19.68	0.256497							19.68	0.266355							19.68	0.249669
				19.67	0.256521							19.67	0.266381							19.67	0.249692
				19.66	0.256546							19.66	0.266407							19.66	0.249715
				19.65	0.25657							19.65	0.266433							19.65	0.249738
				19.64	0.256594							19.64	0.266459							19.64	0.249761
				19.63	0.256619							19.63	0.266486							19.63	0.249784
				19.62	0.256643							19.62	0.266512							19.62	0.249807
				19.61	0.256667							19.61	0.266538							19.61	0.24983
				19.6	0.256692							19.6	0.266564							19.6	0.249854
				19.59	0.256716							19.59	0.266591							19.59	0.249877
				19.58	0.256741							19.58	0.266617							19.58	0.2499
				19.57	0.256765							19.57	0.266643							19.57	0.249923
				19.56	0.25679							19.56	0.26667							19.56	0.249947
				19.55	0.256814							19.55	0.266696							19.55	0.24997
				19.54	0.256839							19.54	0.266723							19.54	0.249993
				19.53	0.256864							19.53	0.266749							19.53	0.250017
				19.52	0.256888							19.52	0.266776							19.52	0.25004
				19.51	0.256913							19.51	0.266802							19.51	0.250064
				19.5	0.256938							19.5	0.266829							19.5	0.250087
				19.49	0.256963							19.49	0.266855							19.49	0.250111
				19.48	0.256987							19.48	0.266882							19.48	0.250134
				19.47	0.257012							19.47	0.266909							19.47	0.250158
				19.46	0.257037							19.46	0.266936							19.46	0.250181
				19.45	0.257062							19.45	0.266962							19.45	0.250205
				19.44	0.257087							19.44	0.266989							19.44	0.250228
				19.43	0.257112							19.43	0.267016							19.43	0.250252
				19.42	0.257137							19.42	0.267043							19.42	0.250276
				19.41	0.257162							19.41	0.26707							19.41	0.2503
				19.4	0.257187							19.4	0.267097							19.4	0.250323
				19.39	0.257212							19.39	0.267124							19.39	0.250347
				19.38	0.257237							19.38	0.267151							19.38	0.250371
				19.37	0.257262							19.37	0.267178							19.37	0.250395
				19.36	0.257287							19.36	0.267205							19.36	0.250419
				19.35	0.257312							19.35	0.267232							19.35	0.250443
				19.34	0.257338							19.34	0.267259							19.34	0.250466
				19.33	0.257363							19.33	0.267286							19.33	0.25049
				19.32	0.257388							19.32	0.267313							19.32	0.250514
				19.31	0.257413							19.31	0.26734							19.31	0.250538
				19.3	0.257439							19.3	0.267368							19.3	0.250562
				19.29	0.257464							19.29	0.267395							19.29	0.250587
				19.28	0.25749							19.28	0.267422							19.28	0.250611
				19.27	0.257515							19.27	0.26745							19.27	0.250635
				19.26	0.25754							19.26	0.267477							19.26	0.250659
				19.25	0.257566							19.25	0.267504							19.25	0.250683
				19.24	0.257591							19.24	0.267532							19.24	0.250707
				19.23	0.257617							19.23	0.267559							19.23	0.250732
				19.22	0.257643							19.22	0.267587							19.22	0.250756
				19.21	0.257668							19.21	0.267615							19.21	0.25078
				19.2	0.257694							19.2	0.267642							19.2	0.250805
				19.19	0.25772							19.19	0.26767							19.19	0.250829
				19.18	0.257745							19.18	0.267697							19.18	0.250853
				19.17	0.257771							19.17	0.267725							19.17	0.250878
				19.16	0.257797							19.16	0.267753							19.16	0.250902
				19.15	0.257823							19.15	0.267781							19.15	0.250927
				19.14	0.257848							19.14	0.267808							19.14	0.250951
				19.13	0.257874							19.13	0.267836							19.13	0.250976
				19.12	0.2579							19.12	0.267864							19.12	0.251
				19.11	0.257926							19.11	0.267892							19.11	0.251025
				19.1	0.257952							19.1	0.26792							19.1	0.25105
				19.09	0.257978							19.09	0.267948							19.09	0.251074
				19.08	0.258004							19.08	0.267976							19.08	0.251099
				19.07	0.25803							19.07	0.268004							19.07	0.251124
				19.06	0.258056							19.06	0.268032							19.06	0.251148
				19.05	0.258082							19.05	0.26806							19.05	0.251173
				19.04	0.258109							19.04	0.268088							19.04	0.251198
				19.03	0.258135							19.03	0.268117							19.03	0.251223
				19.02	0.258161							19.02	0.268145							19.02	0.251248
				19.01	0.258187							19.01	0.268173							19.01	0.251273
				19	0.258214							19	0.268201							19	0.251298
				18.99	0.25824							18.99	0.26823							18.99	0.251323
				18.98	0.258266							18.98	0.268258							18.98	0.251348
				18.97	0.258293							18.97	0.268286							18.97	0.251373
				18.96	0.258319							18.96	0.268315							18.96	0.251398
				18.95	0.258346							18.95	0.268343							18.95	0.251423
				18.94	0.258372							18.94	0.268372							18.94	0.251448
				18.93	0.258399							18.93	0.2684							18.93	0.251473
				18.92	0.258425							18.92	0.268429							18.92	0.251498
				18.91	0.258452							18.91	0.268458							18.91	0.251524
				18.9	0.258478							18.9	0.268486							18.9	0.251549
				18.89	0.258505							18.89	0.268515							18.89	0.251574
				18.88	0.258532							18.88	0.268544							18.88	0.2516
				18.87	0.258558							18.87	0.268573							18.87	0.251625
				18.86	0.258585							18.86	0.268601							18.86	0.25165
				18.85	0.258612							18.85	0.26863							18.85	0.251676
				18.84	0.258639							18.84	0.268659							18.84	0.251701
				18.83	0.258666							18.83	0.268688							18.83	0.251727
				18.82	0.258693							18.82	0.268717							18.82	0.251752
				18.81	0.25872							18.81	0.268746							18.81	0.251778
				18.8	0.258747							18.8	0.268775							18.8	0.251803
				18.79	0.258774							18.79	0.268804							18.79	0.251829
				18.78	0.258801							18.78	0.268833							18.78	0.251855
				18.77	0.258828							18.77	0.268862							18.77	0.25188
				18.76	0.258855							18.76	0.268891							18.76	0.251906
				18.75	0.258882							18.75	0.268921							18.75	0.251932
				18.74	0.258909							18.74	0.26895							18.74	0.251958
				18.73	0.258936							18.73	0.268979							18.73	0.251983
				18.72	0.258963							18.72	0.269008							18.72	0.252009
				18.71	0.258991							18.71	0.269038							18.71	0.252035
				18.7	0.259018							18.7	0.269067							18.7	0.252061
				18.69	0.259045							18.69	0.269097							18.69	0.252087
				18.68	0.259073							18.68	0.269126							18.68	0.252113
				18.67	0.2591							18.67	0.269156							18.67	0.252139
				18.66	0.259128							18.66	0.269185							18.66	0.252165
				18.65	0.259155							18.65	0.269215							18.65	0.252191
				18.64	0.259183							18.64	0.269244							18.64	0.252217
				18.63	0.25921							18.63	0.269274							18.63	0.252243
				18.62	0.259238							18.62	0.269304							18.62	0.252269
				18.61	0.259265							18.61	0.269333							18.61	0.252296
				18.6	0.259293							18.6	0.269363							18.6	0.252322
				18.59	0.259321							18.59	0.269393							18.59	0.252348
				18.58	0.259349							18.58	0.269423							18.58	0.252374
				18.57	0.259376							18.57	0.269453							18.57	0.252401
				18.56	0.259404							18.56	0.269483							18.56	0.252427
				18.55	0.259432							18.55	0.269513							18.55	0.252454
				18.54	0.25946							18.54	0.269543							18.54	0.25248
				18.53	0.259488							18.53	0.269573							18.53	0.252506
				18.52	0.259516							18.52	0.269603							18.52	0.252533
				18.51	0.259544							18.51	0.269633							18.51	0.25256
				18.5	0.259572							18.5	0.269663							18.5	0.252586
				18.49	0.2596							18.49	0.269693							18.49	0.252613
				18.48	0.259628							18.48	0.269723							18.48	0.252639
				18.47	0.259656							18.47	0.269754							18.47	0.252666
				18.46	0.259684							18.46	0.269784							18.46	0.252693
				18.45	0.259712							18.45	0.269814							18.45	0.25272
				18.44	0.259741							18.44	0.269845							18.44	0.252746
				18.43	0.259769							18.43	0.269875							18.43	0.252773
				18.42	0.259797							18.42	0.269906							18.42	0.2528
				18.41	0.259825							18.41	0.269936							18.41	0.252827
				18.4	0.259854							18.4	0.269967							18.4	0.252854
				18.39	0.259882							18.39	0.269997							18.39	0.252881
				18.38	0.259911							18.38	0.270028							18.38	0.252908
				18.37	0.259939							18.37	0.270059							18.37	0.252935
				18.36	0.259968							18.36	0.270089							18.36	0.252962
				18.35	0.259996							18.35	0.27012							18.35	0.252989
				18.34	0.260025							18.34	0.270151							18.34	0.253016
				18.33	0.260054							18.33	0.270182							18.33	0.253043
				18.32	0.260082							18.32	0.270213							18.32	0.25307
				18.31	0.260111							18.31	0.270244							18.31	0.253098
				18.3	0.26014							18.3	0.270275							18.3	0.253125
				18.29	0.260169							18.29	0.270306							18.29	0.253152
				18.28	0.260197							18.28	0.270337							18.28	0.25318
				18.27	0.260226							18.27	0.270368							18.27	0.253207
				18.26	0.260255							18.26	0.270399							18.26	0.253234
				18.25	0.260284							18.25	0.27043							18.25	0.253262
				18.24	0.260313							18.24	0.270461							18.24	0.253289
				18.23	0.260342							18.23	0.270492							18.23	0.253317
				18.22	0.260371							18.22	0.270524							18.22	0.253344
				18.21	0.2604							18.21	0.270555							18.21	0.253372
				18.2	0.260429							18.2	0.270586							18.2	0.2534
				18.19	0.260459							18.19	0.270618							18.19	0.253427
				18.18	0.260488							18.18	0.270649							18.18	0.253455
				18.17	0.260517							18.17	0.270681							18.17	0.253483
				18.16	0.260546							18.16	0.270712							18.16	0.253511
				18.15	0.260576							18.15	0.270744							18.15	0.253538
				18.14	0.260605							18.14	0.270775							18.14	0.253566
				18.13	0.260634							18.13	0.270807							18.13	0.253594
				18.12	0.260664							18.12	0.270839							18.12	0.253622
				18.11	0.260693							18.11	0.270871							18.11	0.25365
				18.1	0.260723							18.1	0.270902							18.1	0.253678
				18.09	0.260752							18.09	0.270934							18.09	0.253706
				18.08	0.260782							18.08	0.270966							18.08	0.253734
				18.07	0.260812							18.07	0.270998							18.07	0.253762
				18.06	0.260841							18.06	0.27103							18.06	0.25379
				18.05	0.260871							18.05	0.271062							18.05	0.253819
				18.04	0.260901							18.04	0.271094							18.04	0.253847
				18.03	0.260931							18.03	0.271126							18.03	0.253875
				18.02	0.26096							18.02	0.271158							18.02	0.253903
				18.01	0.26099							18.01	0.27119							18.01	0.253932
				18	0.26102							18	0.271223							18	0.25396
				17.99	0.26105							17.99	0.271255							17.99	0.253988
				17.98	0.26108							17.98	0.271287							17.98	0.254017
				17.97	0.26111							17.97	0.27132							17.97	0.254045
				17.96	0.26114							17.96	0.271352							17.96	0.254074
				17.95	0.26117							17.95	0.271384							17.95	0.254102
				17.94	0.261201							17.94	0.271417							17.94	0.254131
				17.93	0.261231							17.93	0.271449							17.93	0.25416
				17.92	0.261261							17.92	0.271482							17.92	0.254188
				17.91	0.261291							17.91	0.271515							17.91	0.254217
				17.9	0.261322							17.9	0.271547							17.9	0.254246
				17.89	0.261352							17.89	0.27158							17.89	0.254275
				17.88	0.261382							17.88	0.271613							17.88	0.254303
				17.87	0.261413							17.87	0.271645							17.87	0.254332
				17.86	0.261443							17.86	0.271678							17.86	0.254361
				17.85	0.261474							17.85	0.271711							17.85	0.25439
				17.84	0.261504							17.84	0.271744							17.84	0.254419
				17.83	0.261535							17.83	0.271777							17.83	0.254448
				17.82	0.261566							17.82	0.27181							17.82	0.254477
				17.81	0.261596							17.81	0.271843							17.81	0.254506
				17.8	0.261627							17.8	0.271876							17.8	0.254535
				17.79	0.261658							17.79	0.271909							17.79	0.254565
				17.78	0.261689							17.78	0.271942							17.78	0.254594
				17.77	0.261719							17.77	0.271976							17.77	0.254623
				17.76	0.26175							17.76	0.272009							17.76	0.254652
				17.75	0.261781							17.75	0.272042							17.75	0.254682
				17.74	0.261812							17.74	0.272076							17.74	0.254711
				17.73	0.261843							17.73	0.272109							17.73	0.254741
				17.72	0.261874							17.72	0.272142							17.72	0.25477
				17.71	0.261905							17.71	0.272176							17.71	0.2548
				17.7	0.261937							17.7	0.27221							17.7	0.254829
				17.69	0.261968							17.69	0.272243							17.69	0.254859
				17.68	0.261999							17.68	0.272277							17.68	0.254888
				17.67	0.26203							17.67	0.27231							17.67	0.254918
				17.66	0.262062							17.66	0.272344							17.66	0.254948
				17.65	0.262093							17.65	0.272378							17.65	0.254977
				17.64	0.262124							17.64	0.272412							17.64	0.255007
				17.63	0.262156							17.63	0.272446							17.63	0.255037
				17.62	0.262187							17.62	0.27248							17.62	0.255067
				17.61	0.262219							17.61	0.272514							17.61	0.255097
				17.6	0.26225							17.6	0.272548							17.6	0.255127
				17.59	0.262282							17.59	0.272582							17.59	0.255157
				17.58	0.262314							17.58	0.272616							17.58	0.255187
				17.57	0.262345							17.57	0.27265							17.57	0.255217
				17.56	0.262377							17.56	0.272684							17.56	0.255247
				17.55	0.262409							17.55	0.272718							17.55	0.255277
				17.54	0.262441							17.54	0.272753							17.54	0.255307
				17.53	0.262473							17.53	0.272787							17.53	0.255337
				17.52	0.262505							17.52	0.272821							17.52	0.255368
				17.51	0.262537							17.51	0.272856							17.51	0.255398
				17.5	0.262569							17.5	0.27289							17.5	0.255428
				17.49	0.262601							17.49	0.272925							17.49	0.255459
				17.48	0.262633							17.48	0.272959							17.48	0.255489
				17.47	0.262665							17.47	0.272994							17.47	0.25552
				17.46	0.262697							17.46	0.273029							17.46	0.25555
				17.45	0.262729							17.45	0.273063							17.45	0.255581
				17.44	0.262762							17.44	0.273098							17.44	0.255611
				17.43	0.262794							17.43	0.273133							17.43	0.255642
				17.42	0.262826							17.42	0.273168							17.42	0.255673
				17.41	0.262859							17.41	0.273203							17.41	0.255703
				17.4	0.262891							17.4	0.273238							17.4	0.255734
				17.39	0.262924							17.39	0.273273							17.39	0.255765
				17.38	0.262956							17.38	0.273308							17.38	0.255796
				17.37	0.262989							17.37	0.273343							17.37	0.255827
				17.36	0.263021							17.36	0.273378							17.36	0.255858
				17.35	0.263054							17.35	0.273413							17.35	0.255889
				17.34	0.263087							17.34	0.273449							17.34	0.25592
				17.33	0.26312							17.33	0.273484							17.33	0.255951
				17.32	0.263153							17.32	0.273519							17.32	0.255982
				17.31	0.263185							17.31	0.273555							17.31	0.256013
				17.3	0.263218							17.3	0.27359							17.3	0.256044
				17.29	0.263251							17.29	0.273626							17.29	0.256075
				17.28	0.263284							17.28	0.273661							17.28	0.256107
				17.27	0.263317							17.27	0.273697							17.27	0.256138
				17.26	0.26335							17.26	0.273733							17.26	0.256169
				17.25	0.263384							17.25	0.273768							17.25	0.256201
				17.24	0.263417							17.24	0.273804							17.24	0.256232
				17.23	0.26345							17.23	0.27384							17.23	0.256264
				17.22	0.263483							17.22	0.273876							17.22	0.256295
				17.21	0.263517							17.21	0.273912							17.21	0.256327
				17.2	0.26355							17.2	0.273948							17.2	0.256359
				17.19	0.263583							17.19	0.273984							17.19	0.25639
				17.18	0.263617							17.18	0.27402							17.18	0.256422
				17.17	0.26365							17.17	0.274056							17.17	0.256454
				17.16	0.263684							17.16	0.274092							17.16	0.256486
				17.15	0.263718							17.15	0.274128							17.15	0.256518
				17.14	0.263751							17.14	0.274165							17.14	0.256549
				17.13	0.263785							17.13	0.274201							17.13	0.256581
				17.12	0.263819							17.12	0.274237							17.12	0.256613
				17.11	0.263853							17.11	0.274274							17.11	0.256645
				17.1	0.263886							17.1	0.27431							17.1	0.256678
				17.09	0.26392							17.09	0.274347							17.09	0.25671
				17.08	0.263954							17.08	0.274383							17.08	0.256742
				17.07	0.263988							17.07	0.27442							17.07	0.256774
				17.06	0.264022							17.06	0.274457							17.06	0.256806
				17.05	0.264056							17.05	0.274493							17.05	0.256839
				17.04	0.264091							17.04	0.27453							17.04	0.256871
				17.03	0.264125							17.03	0.274567							17.03	0.256903
				17.02	0.264159							17.02	0.274604							17.02	0.256936
				17.01	0.264193							17.01	0.274641							17.01	0.256968
				17	0.264228							17	0.274678							17	0.257001
				16.99	0.264262							16.99	0.274715							16.99	0.257034
				16.98	0.264296							16.98	0.274752							16.98	0.257066
				16.97	0.264331							16.97	0.274789							16.97	0.257099
				16.96	0.264365							16.96	0.274826							16.96	0.257132
				16.95	0.2644							16.95	0.274864							16.95	0.257164
				16.94	0.264435							16.94	0.274901							16.94	0.257197
				16.93	0.264469							16.93	0.274938							16.93	0.25723
				16.92	0.264504							16.92	0.274976							16.92	0.257263
				16.91	0.264539							16.91	0.275013							16.91	0.257296
				16.9	0.264574							16.9	0.275051							16.9	0.257329
				16.89	0.264609							16.89	0.275088							16.89	0.257362
				16.88	0.264644							16.88	0.275126							16.88	0.257395
				16.87	0.264679							16.87	0.275164							16.87	0.257428
				16.86	0.264714							16.86	0.275202							16.86	0.257462
				16.85	0.264749							16.85	0.275239							16.85	0.257495
				16.84	0.264784							16.84	0.275277							16.84	0.257528
				16.83	0.264819							16.83	0.275315							16.83	0.257561
				16.82	0.264854							16.82	0.275353							16.82	0.257595
				16.81	0.264889							16.81	0.275391							16.81	0.257628
				16.8	0.264925							16.8	0.275429							16.8	0.257662
				16.79	0.26496							16.79	0.275467							16.79	0.257695
				16.78	0.264996							16.78	0.275506							16.78	0.257729
				16.77	0.265031							16.77	0.275544							16.77	0.257762
				16.76	0.265067							16.76	0.275582							16.76	0.257796
				16.75	0.265102							16.75	0.275621							16.75	0.25783
				16.74	0.265138							16.74	0.275659							16.74	0.257864
				16.73	0.265174							16.73	0.275698							16.73	0.257898
				16.72	0.265209							16.72	0.275736							16.72	0.257931
				16.71	0.265245							16.71	0.275775							16.71	0.257965
				16.7	0.265281							16.7	0.275813							16.7	0.257999
				16.69	0.265317							16.69	0.275852							16.69	0.258033
				16.68	0.265353							16.68	0.275891							16.68	0.258067
				16.67	0.265389							16.67	0.27593							16.67	0.258102
				16.66	0.265425							16.66	0.275969							16.66	0.258136
				16.65	0.265461							16.65	0.276007							16.65	0.25817
				16.64	0.265497							16.64	0.276046							16.64	0.258204
				16.63	0.265534							16.63	0.276086							16.63	0.258239
				16.62	0.26557							16.62	0.276125							16.62	0.258273
				16.61	0.265606							16.61	0.276164							16.61	0.258307
				16.6	0.265643							16.6	0.276203							16.6	0.258342
				16.59	0.265679							16.59	0.276242							16.59	0.258376
				16.58	0.265715							16.58	0.276282							16.58	0.258411
				16.57	0.265752							16.57	0.276321							16.57	0.258446
				16.56	0.265789							16.56	0.276361							16.56	0.25848
				16.55	0.265825							16.55	0.2764							16.55	0.258515
				16.54	0.265862							16.54	0.27644							16.54	0.25855
				16.53	0.265899							16.53	0.276479							16.53	0.258585
				16.52	0.265936							16.52	0.276519							16.52	0.25862
				16.51	0.265972							16.51	0.276559							16.51	0.258654
				16.5	0.266009							16.5	0.276599							16.5	0.258689
				16.49	0.266046							16.49	0.276638							16.49	0.258725
				16.48	0.266083							16.48	0.276678							16.48	0.25876
				16.47	0.26612							16.47	0.276718							16.47	0.258795
				16.46	0.266158							16.46	0.276758							16.46	0.25883
				16.45	0.266195							16.45	0.276799							16.45	0.258865
				16.44	0.266232							16.44	0.276839							16.44	0.2589
				16.43	0.266269							16.43	0.276879							16.43	0.258936
				16.42	0.266307							16.42	0.276919							16.42	0.258971
				16.41	0.266344							16.41	0.27696							16.41	0.259007
				16.4	0.266382							16.4	0.277							16.4	0.259042
				16.39	0.266419							16.39	0.27704							16.39	0.259078
				16.38	0.266457							16.38	0.277081							16.38	0.259113
				16.37	0.266494							16.37	0.277122							16.37	0.259149
				16.36	0.266532							16.36	0.277162							16.36	0.259185
				16.35	0.26657							16.35	0.277203							16.35	0.259221
				16.34	0.266608							16.34	0.277244							16.34	0.259256
				16.33	0.266646							16.33	0.277285							16.33	0.259292
				16.32	0.266684							16.32	0.277325							16.32	0.259328
				16.31	0.266722							16.31	0.277366							16.31	0.259364
				16.3	0.26676							16.3	0.277407							16.3	0.2594
				16.29	0.266798							16.29	0.277449							16.29	0.259436
				16.28	0.266836							16.28	0.27749							16.28	0.259472
				16.27	0.266874							16.27	0.277531							16.27	0.259509
				16.26	0.266912							16.26	0.277572							16.26	0.259545
				16.25	0.266951							16.25	0.277614							16.25	0.259581
				16.24	0.266989							16.24	0.277655							16.24	0.259618
				16.23	0.267027							16.23	0.277696							16.23	0.259654
				16.22	0.267066							16.22	0.277738							16.22	0.259691
				16.21	0.267105							16.21	0.27778							16.21	0.259727
				16.2	0.267143							16.2	0.277821							16.2	0.259764
				16.19	0.267182							16.19	0.277863							16.19	0.2598
				16.18	0.267221							16.18	0.277905							16.18	0.259837
				16.17	0.267259							16.17	0.277947							16.17	0.259874
				16.16	0.267298							16.16	0.277988							16.16	0.259911
				16.15	0.267337							16.15	0.27803							16.15	0.259947
				16.14	0.267376							16.14	0.278072							16.14	0.259984
				16.13	0.267415							16.13	0.278115							16.13	0.260021
				16.12	0.267454							16.12	0.278157							16.12	0.260058
				16.11	0.267493							16.11	0.278199							16.11	0.260095
				16.1	0.267533							16.1	0.278241							16.1	0.260133
				16.09	0.267572							16.09	0.278284							16.09	0.26017
				16.08	0.267611							16.08	0.278326							16.08	0.260207
				16.07	0.267651							16.07	0.278369							16.07	0.260244
				16.06	0.26769							16.06	0.278411							16.06	0.260282
				16.05	0.26773							16.05	0.278454							16.05	0.260319
				16.04	0.267769							16.04	0.278496							16.04	0.260357
				16.03	0.267809							16.03	0.278539							16.03	0.260394
				16.02	0.267849							16.02	0.278582							16.02	0.260432
				16.01	0.267888							16.01	0.278625							16.01	0.260469
				16	0.267928							16	0.278668							16	0.260507
				15.99	0.267968							15.99	0.278711							15.99	0.260545
				15.98	0.268008							15.98	0.278754							15.98	0.260583
				15.97	0.268048							15.97	0.278797							15.97	0.260621
				15.96	0.268088							15.96	0.27884							15.96	0.260659
				15.95	0.268128							15.95	0.278884							15.95	0.260697
				15.94	0.268168							15.94	0.278927							15.94	0.260735
				15.93	0.268209							15.93	0.27897							15.93	0.260773
				15.92	0.268249							15.92	0.279014							15.92	0.260811
				15.91	0.268289							15.91	0.279057							15.91	0.260849
				15.9	0.26833							15.9	0.279101							15.9	0.260888
				15.89	0.26837							15.89	0.279145							15.89	0.260926
				15.88	0.268411							15.88	0.279188							15.88	0.260964
				15.87	0.268451							15.87	0.279232							15.87	0.261003
				15.86	0.268492							15.86	0.279276							15.86	0.261041
				15.85	0.268533							15.85	0.27932							15.85	0.26108
				15.84	0.268574							15.84	0.279364							15.84	0.261119
				15.83	0.268615							15.83	0.279408							15.83	0.261157
				15.82	0.268655							15.82	0.279453							15.82	0.261196
				15.81	0.268696							15.81	0.279497							15.81	0.261235
				15.8	0.268738							15.8	0.279541							15.8	0.261274
				15.79	0.268779							15.79	0.279585							15.79	0.261313
				15.78	0.26882							15.78	0.27963							15.78	0.261352
				15.77	0.268861							15.77	0.279674							15.77	0.261391
				15.76	0.268902							15.76	0.279719							15.76	0.26143
				15.75	0.268944							15.75	0.279764							15.75	0.261469
				15.74	0.268985							15.74	0.279808							15.74	0.261508
				15.73	0.269027							15.73	0.279853							15.73	0.261548
				15.72	0.269068							15.72	0.279898							15.72	0.261587
				15.71	0.26911							15.71	0.279943							15.71	0.261627
				15.7	0.269152							15.7	0.279988							15.7	0.261666
				15.69	0.269194							15.69	0.280033							15.69	0.261706
				15.68	0.269235							15.68	0.280078							15.68	0.261745
				15.67	0.269277							15.67	0.280124							15.67	0.261785
				15.66	0.269319							15.66	0.280169							15.66	0.261825
				15.65	0.269361							15.65	0.280214							15.65	0.261865
				15.64	0.269403							15.64	0.28026							15.64	0.261904
				15.63	0.269446							15.63	0.280305							15.63	0.261944
				15.62	0.269488							15.62	0.280351							15.62	0.261984
				15.61	0.26953							15.61	0.280396							15.61	0.262024
				15.6	0.269573							15.6	0.280442							15.6	0.262065
				15.59	0.269615							15.59	0.280488							15.59	0.262105
				15.58	0.269658							15.58	0.280534							15.58	0.262145
				15.57	0.2697							15.57	0.28058							15.57	0.262185
				15.56	0.269743							15.56	0.280626							15.56	0.262226
				15.55	0.269786							15.55	0.280672							15.55	0.262266
				15.54	0.269828							15.54	0.280718							15.54	0.262307
				15.53	0.269871							15.53	0.280764							15.53	0.262347
				15.52	0.269914							15.52	0.280811							15.52	0.262388
				15.51	0.269957							15.51	0.280857							15.51	0.262429
				15.5	0.27							15.5	0.280904							15.5	0.262469
				15.49	0.270043							15.49	0.28095							15.49	0.26251
				15.48	0.270086							15.48	0.280997							15.48	0.262551
				15.47	0.27013							15.47	0.281043							15.47	0.262592
				15.46	0.270173							15.46	0.28109							15.46	0.262633
				15.45	0.270217							15.45	0.281137							15.45	0.262674
				15.44	0.27026							15.44	0.281184							15.44	0.262715
				15.43	0.270304							15.43	0.281231							15.43	0.262757
				15.42	0.270347							15.42	0.281278							15.42	0.262798
				15.41	0.270391							15.41	0.281325							15.41	0.262839
				15.4	0.270435							15.4	0.281373							15.4	0.262881
				15.39	0.270478							15.39	0.28142							15.39	0.262922
				15.38	0.270522							15.38	0.281467							15.38	0.262964
				15.37	0.270566							15.37	0.281515							15.37	0.263005
				15.36	0.27061							15.36	0.281562							15.36	0.263047
				15.35	0.270654							15.35	0.28161							15.35	0.263089
				15.34	0.270699							15.34	0.281658							15.34	0.263131
				15.33	0.270743							15.33	0.281705							15.33	0.263173
				15.32	0.270787							15.32	0.281753							15.32	0.263215
				15.31	0.270832							15.31	0.281801							15.31	0.263257
				15.3	0.270876							15.3	0.281849							15.3	0.263299
				15.29	0.270921							15.29	0.281897							15.29	0.263341
				15.28	0.270965							15.28	0.281945							15.28	0.263383
				15.27	0.27101							15.27	0.281994							15.27	0.263426
				15.26	0.271055							15.26	0.282042							15.26	0.263468
				15.25	0.2711							15.25	0.28209							15.25	0.26351
				15.24	0.271144							15.24	0.282139							15.24	0.263553
				15.23	0.271189							15.23	0.282187							15.23	0.263595
				15.22	0.271235							15.22	0.282236							15.22	0.263638
				15.21	0.27128							15.21	0.282285							15.21	0.263681
				15.2	0.271325							15.2	0.282334							15.2	0.263724
				15.19	0.27137							15.19	0.282382							15.19	0.263766
				15.18	0.271415							15.18	0.282431							15.18	0.263809
				15.17	0.271461							15.17	0.28248							15.17	0.263852
				15.16	0.271506							15.16	0.28253							15.16	0.263895
				15.15	0.271552							15.15	0.282579							15.15	0.263939
				15.14	0.271598							15.14	0.282628							15.14	0.263982
				15.13	0.271643							15.13	0.282677							15.13	0.264025
				15.12	0.271689							15.12	0.282727							15.12	0.264068
				15.11	0.271735							15.11	0.282776							15.11	0.264112
				15.1	0.271781							15.1	0.282826							15.1	0.264155
				15.09	0.271827							15.09	0.282876							15.09	0.264199
				15.08	0.271873							15.08	0.282926							15.08	0.264243
				15.07	0.271919							15.07	0.282975							15.07	0.264286
				15.06	0.271966							15.06	0.283025							15.06	0.26433
				15.05	0.272012							15.05	0.283075							15.05	0.264374
				15.04	0.272058							15.04	0.283126							15.04	0.264418
				15.03	0.272105							15.03	0.283176							15.03	0.264462
				15.02	0.272151							15.02	0.283226							15.02	0.264506
				15.01	0.272198							15.01	0.283276							15.01	0.26455
				15	0.272245							15	0.283327							15	0.264594
				14.99	0.272292							14.99	0.283377							14.99	0.264639
				14.98	0.272338							14.98	0.283428							14.98	0.264683
				14.97	0.272385							14.97	0.283479							14.97	0.264727
				14.96	0.272432							14.96	0.28353							14.96	0.264772
				14.95	0.27248							14.95	0.28358							14.95	0.264816
				14.94	0.272527							14.94	0.283631							14.94	0.264861
				14.93	0.272574							14.93	0.283682							14.93	0.264906
				14.92	0.272621							14.92	0.283734							14.92	0.264951
				14.91	0.272669							14.91	0.283785							14.91	0.264996
				14.9	0.272716							14.9	0.283836							14.9	0.265041
				14.89	0.272764							14.89	0.283887							14.89	0.265086
				14.88	0.272812							14.88	0.283939							14.88	0.265131
				14.87	0.272859							14.87	0.283991							14.87	0.265176
				14.86	0.272907							14.86	0.284042							14.86	0.265221
				14.85	0.272955							14.85	0.284094							14.85	0.265267
				14.84	0.273003							14.84	0.284146							14.84	0.265312
				14.83	0.273051							14.83	0.284198							14.83	0.265357
				14.82	0.273099							14.82	0.28425							14.82	0.265403
				14.81	0.273147							14.81	0.284302							14.81	0.265449
				14.8	0.273196							14.8	0.284354							14.8	0.265494
				14.79	0.273244							14.79	0.284406							14.79	0.26554
				14.78	0.273293							14.78	0.284459							14.78	0.265586
				14.77	0.273341							14.77	0.284511							14.77	0.265632
				14.76	0.27339							14.76	0.284564							14.76	0.265678
				14.75	0.273439							14.75	0.284616							14.75	0.265724
				14.74	0.273487							14.74	0.284669							14.74	0.26577
				14.73	0.273536							14.73	0.284722							14.73	0.265817
				14.72	0.273585							14.72	0.284775							14.72	0.265863
				14.71	0.273634							14.71	0.284828							14.71	0.265909
				14.7	0.273683							14.7	0.284881							14.7	0.265956
				14.69	0.273733							14.69	0.284934							14.69	0.266002
				14.68	0.273782							14.68	0.284987							14.68	0.266049
				14.67	0.273831							14.67	0.285041							14.67	0.266096
				14.66	0.273881							14.66	0.285094							14.66	0.266143
				14.65	0.27393							14.65	0.285148							14.65	0.26619
				14.64	0.27398							14.64	0.285201							14.64	0.266236
				14.63	0.27403							14.63	0.285255							14.63	0.266284
				14.62	0.27408							14.62	0.285309							14.62	0.266331
				14.61	0.27413							14.61	0.285363							14.61	0.266378
				14.6	0.274179							14.6	0.285417							14.6	0.266425
				14.59	0.27423							14.59	0.285471							14.59	0.266473
				14.58	0.27428							14.58	0.285525							14.58	0.26652
				14.57	0.27433							14.57	0.285579							14.57	0.266568
				14.56	0.27438							14.56	0.285634							14.56	0.266615
				14.55	0.274431							14.55	0.285688							14.55	0.266663
				14.54	0.274481							14.54	0.285743							14.54	0.266711
				14.53	0.274532							14.53	0.285797							14.53	0.266759
				14.52	0.274583							14.52	0.285852							14.52	0.266807
				14.51	0.274633							14.51	0.285907							14.51	0.266855
				14.5	0.274684							14.5	0.285962							14.5	0.266903
				14.49	0.274735							14.49	0.286017							14.49	0.266951
				14.48	0.274786							14.48	0.286072							14.48	0.266999
				14.47	0.274837							14.47	0.286128							14.47	0.267048
				14.46	0.274889							14.46	0.286183							14.46	0.267096
				14.45	0.27494							14.45	0.286238							14.45	0.267145
				14.44	0.274991							14.44	0.286294							14.44	0.267193
				14.43	0.275043							14.43	0.28635							14.43	0.267242
				14.42	0.275094							14.42	0.286405							14.42	0.267291
				14.41	0.275146							14.41	0.286461							14.41	0.26734
				14.4	0.275198							14.4	0.286517							14.4	0.267389
				14.39	0.27525							14.39	0.286573							14.39	0.267438
				14.38	0.275302							14.38	0.286629							14.38	0.267487
				14.37	0.275354							14.37	0.286685							14.37	0.267536
				14.36	0.275406							14.36	0.286742							14.36	0.267585
				14.35	0.275458							14.35	0.286798							14.35	0.267635
				14.34	0.27551							14.34	0.286855							14.34	0.267684
				14.33	0.275563							14.33	0.286911							14.33	0.267734
				14.32	0.275615							14.32	0.286968							14.32	0.267783
				14.31	0.275668							14.31	0.287025							14.31	0.267833
				14.3	0.27572							14.3	0.287082							14.3	0.267883
				14.29	0.275773							14.29	0.287139							14.29	0.267933
				14.28	0.275826							14.28	0.287196							14.28	0.267983
				14.27	0.275879							14.27	0.287253							14.27	0.268033
				14.26	0.275932							14.26	0.287311							14.26	0.268083
				14.25	0.275985							14.25	0.287368							14.25	0.268133
				14.24	0.276038							14.24	0.287426							14.24	0.268184
				14.23	0.276092							14.23	0.287483							14.23	0.268234
				14.22	0.276145							14.22	0.287541							14.22	0.268285
				14.21	0.276199							14.21	0.287599							14.21	0.268335
				14.2	0.276252							14.2	0.287657							14.2	0.268386
				14.19	0.276306							14.19	0.287715							14.19	0.268437
				14.18	0.27636							14.18	0.287773							14.18	0.268488
				14.17	0.276414							14.17	0.287831							14.17	0.268539
				14.16	0.276468							14.16	0.28789							14.16	0.26859
				14.15	0.276522							14.15	0.287948							14.15	0.268641
				14.14	0.276576							14.14	0.288007							14.14	0.268692
				14.13	0.27663							14.13	0.288065							14.13	0.268744
				14.12	0.276685							14.12	0.288124							14.12	0.268795
				14.11	0.276739							14.11	0.288183							14.11	0.268847
				14.1	0.276794							14.1	0.288242							14.1	0.268898
				14.09	0.276848							14.09	0.288301							14.09	0.26895
				14.08	0.276903							14.08	0.288361							14.08	0.269002
				14.07	0.276958							14.07	0.28842							14.07	0.269054
				14.06	0.277013							14.06	0.288479							14.06	0.269106
				14.05	0.277068							14.05	0.288539							14.05	0.269158
				14.04	0.277123							14.04	0.288599							14.04	0.26921
				14.03	0.277179							14.03	0.288658							14.03	0.269262
				14.02	0.277234							14.02	0.288718							14.02	0.269314
				14.01	0.27729							14.01	0.288778							14.01	0.269367
				14	0.277345							14	0.288838							14	0.26942
				13.99	0.277401							13.99	0.288899							13.99	0.269472
				13.98	0.277457							13.98	0.288959							13.98	0.269525
				13.97	0.277512							13.97	0.289019							13.97	0.269578
				13.96	0.277568							13.96	0.28908							13.96	0.269631
				13.95	0.277625							13.95	0.289141							13.95	0.269684
				13.94	0.277681							13.94	0.289201							13.94	0.269737
				13.93	0.277737							13.93	0.289262							13.93	0.26979
				13.92	0.277793							13.92	0.289323							13.92	0.269843
				13.91	0.27785							13.91	0.289384							13.91	0.269897
				13.9	0.277907							13.9	0.289445							13.9	0.26995
				13.89	0.277963							13.89	0.289507							13.89	0.270004
				13.88	0.27802							13.88	0.289568							13.88	0.270058
				13.87	0.278077							13.87	0.28963							13.87	0.270112
				13.86	0.278134							13.86	0.289691							13.86	0.270165
				13.85	0.278191							13.85	0.289753							13.85	0.270219
				13.84	0.278248							13.84	0.289815							13.84	0.270274
				13.83	0.278306							13.83	0.289877							13.83	0.270328
				13.82	0.278363							13.82	0.289939							13.82	0.270382
				13.81	0.278421							13.81	0.290002							13.81	0.270437
				13.8	0.278478							13.8	0.290064							13.8	0.270491
				13.79	0.278536							13.79	0.290126							13.79	0.270546
				13.78	0.278594							13.78	0.290189							13.78	0.2706
				13.77	0.278652							13.77	0.290252							13.77	0.270655
				13.76	0.27871							13.76	0.290314							13.76	0.27071
				13.75	0.278768							13.75	0.290377							13.75	0.270765
				13.74	0.278827							13.74	0.29044							13.74	0.27082
				13.73	0.278885							13.73	0.290504							13.73	0.270875
				13.72	0.278943							13.72	0.290567							13.72	0.270931
				13.71	0.279002							13.71	0.29063							13.71	0.270986
				13.7	0.279061							13.7	0.290694							13.7	0.271042
				13.69	0.27912							13.69	0.290758							13.69	0.271097
				13.68	0.279179							13.68	0.290821							13.68	0.271153
				13.67	0.279238							13.67	0.290885							13.67	0.271209
				13.66	0.279297							13.66	0.290949							13.66	0.271265
				13.65	0.279356							13.65	0.291013							13.65	0.271321
				13.64	0.279416							13.64	0.291078							13.64	0.271377
				13.63	0.279475							13.63	0.291142							13.63	0.271433
				13.62	0.279535							13.62	0.291207							13.62	0.27149
				13.61	0.279594							13.61	0.291271							13.61	0.271546
				13.6	0.279654							13.6	0.291336							13.6	0.271603
				13.59	0.279714							13.59	0.291401							13.59	0.271659
				13.58	0.279774							13.58	0.291466							13.58	0.271716
				13.57	0.279834							13.57	0.291531							13.57	0.271773
				13.56	0.279895							13.56	0.291596							13.56	0.27183
				13.55	0.279955							13.55	0.291662							13.55	0.271887
				13.54	0.280016							13.54	0.291727							13.54	0.271944
				13.53	0.280076							13.53	0.291793							13.53	0.272002
				13.52	0.280137							13.52	0.291858							13.52	0.272059
				13.51	0.280198							13.51	0.291924							13.51	0.272117
				13.5	0.280259							13.5	0.29199							13.5	0.272174
				13.49	0.28032							13.49	0.292056							13.49	0.272232
				13.48	0.280381							13.48	0.292123							13.48	0.27229
				13.47	0.280443							13.47	0.292189							13.47	0.272348
				13.46	0.280504							13.46	0.292256							13.46	0.272406
				13.45	0.280566							13.45	0.292322							13.45	0.272464
				13.44	0.280627							13.44	0.292389							13.44	0.272522
				13.43	0.280689							13.43	0.292456							13.43	0.272581
				13.42	0.280751							13.42	0.292523							13.42	0.272639
				13.41	0.280813							13.41	0.29259							13.41	0.272698
				13.4	0.280875							13.4	0.292657							13.4	0.272757
				13.39	0.280938							13.39	0.292725							13.39	0.272816
				13.38	0.281							13.38	0.292792							13.38	0.272875
				13.37	0.281063							13.37	0.29286							13.37	0.272934
				13.36	0.281125							13.36	0.292928							13.36	0.272993
				13.35	0.281188							13.35	0.292996							13.35	0.273052
				13.34	0.281251							13.34	0.293064							13.34	0.273112
				13.33	0.281314							13.33	0.293132							13.33	0.273171
				13.32	0.281377							13.32	0.2932							13.32	0.273231
				13.31	0.28144							13.31	0.293269							13.31	0.273291
				13.3	0.281504							13.3	0.293337							13.3	0.27335
				13.29	0.281567							13.29	0.293406							13.29	0.27341
				13.28	0.281631							13.28	0.293475							13.28	0.273471
				13.27	0.281694							13.27	0.293544							13.27	0.273531
				13.26	0.281758							13.26	0.293613							13.26	0.273591
				13.25	0.281822							13.25	0.293682							13.25	0.273652
				13.24	0.281886							13.24	0.293752							13.24	0.273712
				13.23	0.281951							13.23	0.293821							13.23	0.273773
				13.22	0.282015							13.22	0.293891							13.22	0.273834
				13.21	0.28208							13.21	0.293961							13.21	0.273895
				13.2	0.282144							13.2	0.294031							13.2	0.273956
				13.19	0.282209							13.19	0.294101							13.19	0.274017
				13.18	0.282274							13.18	0.294171							13.18	0.274078
				13.17	0.282339							13.17	0.294241							13.17	0.27414
				13.16	0.282404							13.16	0.294312							13.16	0.274201
				13.15	0.282469							13.15	0.294383							13.15	0.274263
				13.14	0.282535							13.14	0.294453							13.14	0.274325
				13.13	0.2826							13.13	0.294524							13.13	0.274386
				13.12	0.282666							13.12	0.294595							13.12	0.274448
				13.11	0.282731							13.11	0.294667							13.11	0.274511
				13.1	0.282797							13.1	0.294738							13.1	0.274573
				13.09	0.282863							13.09	0.294809							13.09	0.274635
				13.08	0.28293							13.08	0.294881							13.08	0.274698
				13.07	0.282996							13.07	0.294953							13.07	0.27476
				13.06	0.283062							13.06	0.295025							13.06	0.274823
				13.05	0.283129							13.05	0.295097							13.05	0.274886
				13.04	0.283196							13.04	0.295169							13.04	0.274949
				13.03	0.283262							13.03	0.295241							13.03	0.275012
				13.02	0.283329							13.02	0.295314							13.02	0.275075
				13.01	0.283396							13.01	0.295387							13.01	0.275139
				13	0.283464							13	0.295459							13	0.275202
				12.99	0.283531							12.99	0.295532							12.99	0.275266
				12.98	0.283598							12.98	0.295605							12.98	0.27533
				12.97	0.283666							12.97	0.295679							12.97	0.275394
				12.96	0.283734							12.96	0.295752							12.96	0.275458
				12.95	0.283802							12.95	0.295826							12.95	0.275522
				12.94	0.28387							12.94	0.295899							12.94	0.275586
				12.93	0.283938							12.93	0.295973							12.93	0.27565
				12.92	0.284006							12.92	0.296047							12.92	0.275715
				12.91	0.284075							12.91	0.296121							12.91	0.27578
				12.9	0.284143							12.9	0.296196							12.9	0.275844
				12.89	0.284212							12.89	0.29627							12.89	0.275909
				12.88	0.284281							12.88	0.296345							12.88	0.275974
				12.87	0.28435							12.87	0.296419							12.87	0.276039
				12.86	0.284419							12.86	0.296494							12.86	0.276105
				12.85	0.284488							12.85	0.296569							12.85	0.27617
				12.84	0.284558							12.84	0.296644							12.84	0.276236
				12.83	0.284627							12.83	0.29672							12.83	0.276301
				12.82	0.284697							12.82	0.296795							12.82	0.276367
				12.81	0.284767							12.81	0.296871							12.81	0.276433
				12.8	0.284837							12.8	0.296947							12.8	0.276499
				12.79	0.284907							12.79	0.297023							12.79	0.276566
				12.78	0.284977							12.78	0.297099							12.78	0.276632
				12.77	0.285048							12.77	0.297175							12.77	0.276698
				12.76	0.285118							12.76	0.297252							12.76	0.276765
				12.75	0.285189							12.75	0.297328							12.75	0.276832
				12.74	0.28526							12.74	0.297405							12.74	0.276899
				12.73	0.285331							12.73	0.297482							12.73	0.276966
				12.72	0.285402							12.72	0.297559							12.72	0.277033
				12.71	0.285473							12.71	0.297636							12.71	0.2771
				12.7	0.285545							12.7	0.297714							12.7	0.277168
				12.69	0.285616							12.69	0.297791							12.69	0.277235
				12.68	0.285688							12.68	0.297869							12.68	0.277303
				12.67	0.28576							12.67	0.297947							12.67	0.277371
				12.66	0.285832							12.66	0.298025							12.66	0.277439
				12.65	0.285904							12.65	0.298103							12.65	0.277507
				12.64	0.285976							12.64	0.298181							12.64	0.277575
				12.63	0.286049							12.63	0.29826							12.63	0.277644
				12.62	0.286121							12.62	0.298339							12.62	0.277712
				12.61	0.286194							12.61	0.298417							12.61	0.277781
				12.6	0.286267							12.6	0.298497							12.6	0.27785
				12.59	0.28634							12.59	0.298576							12.59	0.277919
				12.58	0.286413							12.58	0.298655							12.58	0.277988
				12.57	0.286487							12.57	0.298735							12.57	0.278057
				12.56	0.28656							12.56	0.298814							12.56	0.278127
				12.55	0.286634							12.55	0.298894							12.55	0.278196
				12.54	0.286708							12.54	0.298974							12.54	0.278266
				12.53	0.286782							12.53	0.299054							12.53	0.278336
				12.52	0.286856							12.52	0.299135							12.52	0.278406
				12.51	0.28693							12.51	0.299215							12.51	0.278476
				12.5	0.287005							12.5	0.299296							12.5	0.278546
				12.49	0.287079							12.49	0.299377							12.49	0.278617
				12.48	0.287154							12.48	0.299458							12.48	0.278687
				12.47	0.287229							12.47	0.299539							12.47	0.278758
				12.46	0.287304							12.46	0.299621							12.46	0.278829
				12.45	0.287379							12.45	0.299702							12.45	0.2789
				12.44	0.287455							12.44	0.299784							12.44	0.278971
				12.43	0.28753							12.43	0.299866							12.43	0.279043
				12.42	0.287606							12.42	0.299948							12.42	0.279114
				12.41	0.287682							12.41	0.30003							12.41	0.279186
				12.4	0.287758							12.4	0.300113							12.4	0.279257
				12.39	0.287834							12.39	0.300195							12.39	0.279329
				12.38	0.287911							12.38	0.300278							12.38	0.279401
				12.37	0.287987							12.37	0.300361							12.37	0.279474
				12.36	0.288064							12.36	0.300444							12.36	0.279546
				12.35	0.288141							12.35	0.300528							12.35	0.279619
				12.34	0.288218							12.34	0.300611							12.34	0.279691
				12.33	0.288295							12.33	0.300695							12.33	0.279764
				12.32	0.288372							12.32	0.300779							12.32	0.279837
				12.31	0.28845							12.31	0.300863							12.31	0.27991
				12.3	0.288528							12.3	0.300947							12.3	0.279984
				12.29	0.288605							12.29	0.301031							12.29	0.280057
				12.28	0.288683							12.28	0.301116							12.28	0.280131
				12.27	0.288762							12.27	0.301201							12.27	0.280205
				12.26	0.28884							12.26	0.301286							12.26	0.280279
				12.25	0.288919							12.25	0.301371							12.25	0.280353
				12.24	0.288997							12.24	0.301456							12.24	0.280427
				12.23	0.289076							12.23	0.301542							12.23	0.280501
				12.22	0.289155							12.22	0.301627							12.22	0.280576
				12.21	0.289234							12.21	0.301713							12.21	0.280651
				12.2	0.289314							12.2	0.301799							12.2	0.280726
				12.19	0.289393							12.19	0.301886							12.19	0.280801
				12.18	0.289473							12.18	0.301972							12.18	0.280876
				12.17	0.289553							12.17	0.302059							12.17	0.280951
				12.16	0.289633							12.16	0.302146							12.16	0.281027
				12.15	0.289713							12.15	0.302233							12.15	0.281103
				12.14	0.289794							12.14	0.30232							12.14	0.281179
				12.13	0.289874							12.13	0.302407							12.13	0.281255
				12.12	0.289955							12.12	0.302495							12.12	0.281331
				12.11	0.290036							12.11	0.302583							12.11	0.281407
				12.1	0.290117							12.1	0.302671							12.1	0.281484
				12.09	0.290198							12.09	0.302759							12.09	0.28156
				12.08	0.29028							12.08	0.302847							12.08	0.281637
				12.07	0.290362							12.07	0.302936							12.07	0.281714
				12.06	0.290443							12.06	0.303025							12.06	0.281792
				12.05	0.290525							12.05	0.303114							12.05	0.281869
				12.04	0.290608							12.04	0.303203							12.04	0.281947
				12.03	0.29069							12.03	0.303292							12.03	0.282024
				12.02	0.290773							12.02	0.303382							12.02	0.282102
				12.01	0.290855							12.01	0.303472							12.01	0.28218
				12	0.290938							12	0.303562							12	0.282258
				11.99	0.291021							11.99	0.303652							11.99	0.282337
				11.98	0.291105							11.98	0.303742							11.98	0.282415
				11.97	0.291188							11.97	0.303833							11.97	0.282494
				11.96	0.291272							11.96	0.303924							11.96	0.282573
				11.95	0.291356							11.95	0.304015							11.95	0.282652
				11.94	0.29144							11.94	0.304106							11.94	0.282732
				11.93	0.291524							11.93	0.304197							11.93	0.282811
				11.92	0.291608							11.92	0.304289							11.92	0.282891
				11.91	0.291693							11.91	0.304381							11.91	0.28297
				11.9	0.291778							11.9	0.304473							11.9	0.28305
				11.89	0.291863							11.89	0.304565							11.89	0.283131
				11.88	0.291948							11.88	0.304657							11.88	0.283211
				11.87	0.292033							11.87	0.30475							11.87	0.283291
				11.86	0.292119							11.86	0.304843							11.86	0.283372
				11.85	0.292205							11.85	0.304936							11.85	0.283453
				11.84	0.292291							11.84	0.305029							11.84	0.283534
				11.83	0.292377							11.83	0.305123							11.83	0.283615
				11.82	0.292463							11.82	0.305216							11.82	0.283697
				11.81	0.29255							11.81	0.30531							11.81	0.283778
				11.8	0.292636							11.8	0.305405							11.8	0.28386
				11.79	0.292723							11.79	0.305499							11.79	0.283942
				11.78	0.292811							11.78	0.305593							11.78	0.284024
				11.77	0.292898							11.77	0.305688							11.77	0.284107
				11.76	0.292985							11.76	0.305783							11.76	0.284189
				11.75	0.293073							11.75	0.305878							11.75	0.284272
				11.74	0.293161							11.74	0.305974							11.74	0.284355
				11.73	0.293249							11.73	0.30607							11.73	0.284438
				11.72	0.293337							11.72	0.306165							11.72	0.284521
				11.71	0.293426							11.71	0.306262							11.71	0.284605
				11.7	0.293515							11.7	0.306358							11.7	0.284689
				11.69	0.293604							11.69	0.306454							11.69	0.284772
				11.68	0.293693							11.68	0.306551							11.68	0.284856
				11.67	0.293782							11.67	0.306648							11.67	0.284941
				11.66	0.293872							11.66	0.306745							11.66	0.285025
				11.65	0.293961							11.65	0.306843							11.65	0.28511
				11.64	0.294051							11.64	0.306941							11.64	0.285195
				11.63	0.294142							11.63	0.307039							11.63	0.28528
				11.62	0.294232							11.62	0.307137							11.62	0.285365
				11.61	0.294323							11.61	0.307235							11.61	0.28545
				11.6	0.294413							11.6	0.307334							11.6	0.285536
				11.59	0.294504							11.59	0.307432							11.59	0.285622
				11.58	0.294596							11.58	0.307532							11.58	0.285708
				11.57	0.294687							11.57	0.307631							11.57	0.285794
				11.56	0.294779							11.56	0.30773							11.56	0.28588
				11.55	0.294871							11.55	0.30783							11.55	0.285967
				11.54	0.294963							11.54	0.30793							11.54	0.286054
				11.53	0.295055							11.53	0.30803							11.53	0.286141
				11.52	0.295147							11.52	0.308131							11.52	0.286228
				11.51	0.29524							11.51	0.308232							11.51	0.286315
				11.5	0.295333							11.5	0.308332							11.5	0.286403
				11.49	0.295426							11.49	0.308434							11.49	0.286491
				11.48	0.29552							11.48	0.308535							11.48	0.286579
				11.47	0.295613							11.47	0.308637							11.47	0.286667
				11.46	0.295707							11.46	0.308739							11.46	0.286755
				11.45	0.295801							11.45	0.308841							11.45	0.286844
				11.44	0.295895							11.44	0.308943							11.44	0.286933
				11.43	0.29599							11.43	0.309046							11.43	0.287022
				11.42	0.296084							11.42	0.309149							11.42	0.287111
				11.41	0.296179							11.41	0.309252							11.41	0.287201
				11.4	0.296275							11.4	0.309355							11.4	0.28729
				11.39	0.29637							11.39	0.309459							11.39	0.28738
				11.38	0.296466							11.38	0.309563							11.38	0.28747
				11.37	0.296561							11.37	0.309667							11.37	0.287561
				11.36	0.296657							11.36	0.309771							11.36	0.287651
				11.35	0.296754							11.35	0.309876							11.35	0.287742
				11.34	0.29685							11.34	0.309981							11.34	0.287833
				11.33	0.296947							11.33	0.310086							11.33	0.287924
				11.32	0.297044							11.32	0.310191							11.32	0.288015
				11.31	0.297141							11.31	0.310297							11.31	0.288107
				11.3	0.297239							11.3	0.310403							11.3	0.288199
				11.29	0.297336							11.29	0.310509							11.29	0.288291
				11.28	0.297434							11.28	0.310615							11.28	0.288383
				11.27	0.297532							11.27	0.310722							11.27	0.288476
				11.26	0.297631							11.26	0.310829							11.26	0.288568
				11.25	0.297729							11.25	0.310936							11.25	0.288661
				11.24	0.297828							11.24	0.311044							11.24	0.288755
				11.23	0.297927							11.23	0.311151							11.23	0.288848
				11.22	0.298027							11.22	0.311259							11.22	0.288942
				11.21	0.298126							11.21	0.311367							11.21	0.289035
				11.2	0.298226							11.2	0.311476							11.2	0.289129
				11.19	0.298326							11.19	0.311585							11.19	0.289224
				11.18	0.298427							11.18	0.311694							11.18	0.289318
				11.17	0.298527							11.17	0.311803							11.17	0.289413
				11.16	0.298628							11.16	0.311913							11.16	0.289508
				11.15	0.298729							11.15	0.312023							11.15	0.289603
				11.14	0.29883							11.14	0.312133							11.14	0.289699
				11.13	0.298932							11.13	0.312243							11.13	0.289794
				11.12	0.299034							11.12	0.312354							11.12	0.28989
				11.11	0.299136							11.11	0.312465							11.11	0.289986
				11.1	0.299238							11.1	0.312576							11.1	0.290083
				11.09	0.299341							11.09	0.312687							11.09	0.290179
				11.08	0.299443							11.08	0.312799							11.08	0.290276
				11.07	0.299546							11.07	0.312911							11.07	0.290373
				11.06	0.29965							11.06	0.313024							11.06	0.290471
				11.05	0.299753							11.05	0.313136							11.05	0.290568
				11.04	0.299857							11.04	0.313249							11.04	0.290666
				11.03	0.299961							11.03	0.313362							11.03	0.290764
				11.02	0.300066							11.02	0.313476							11.02	0.290862
				11.01	0.30017							11.01	0.313589							11.01	0.290961
				11	0.300275							11	0.313703							11	0.29106
				10.99	0.30038							10.99	0.313818							10.99	0.291159
				10.98	0.300485							10.98	0.313932							10.98	0.291258
				10.97	0.300591							10.97	0.314047							10.97	0.291357
				10.96	0.300697							10.96	0.314162							10.96	0.291457
				10.95	0.300803							10.95	0.314278							10.95	0.291557
				10.94	0.30091							10.94	0.314394							10.94	0.291657
				10.93	0.301016							10.93	0.31451							10.93	0.291758
				10.92	0.301123							10.92	0.314626							10.92	0.291859
				10.91	0.301231							10.91	0.314743							10.91	0.29196
				10.9	0.301338							10.9	0.31486							10.9	0.292061
				10.89	0.301446							10.89	0.314977							10.89	0.292162
				10.88	0.301554							10.88	0.315095							10.88	0.292264
				10.87	0.301662							10.87	0.315212							10.87	0.292366
				10.86	0.301771							10.86	0.315331							10.86	0.292468
				10.85	0.30188							10.85	0.315449							10.85	0.292571
				10.84	0.301989							10.84	0.315568							10.84	0.292674
				10.83	0.302098							10.83	0.315687							10.83	0.292777
				10.82	0.302208							10.82	0.315806							10.82	0.29288
				10.81	0.302318							10.81	0.315926							10.81	0.292984
				10.8	0.302428							10.8	0.316046							10.8	0.293087
				10.79	0.302539							10.79	0.316166							10.79	0.293192
				10.78	0.30265							10.78	0.316287							10.78	0.293296
				10.77	0.302761							10.77	0.316408							10.77	0.293401
				10.76	0.302872							10.76	0.316529							10.76	0.293505
				10.75	0.302984							10.75	0.31665							10.75	0.293611
				10.74	0.303096							10.74	0.316772							10.74	0.293716
				10.73	0.303208							10.73	0.316894							10.73	0.293822
				10.72	0.303321							10.72	0.317017							10.72	0.293928
				10.71	0.303434							10.71	0.31714							10.71	0.294034
				10.7	0.303547							10.7	0.317263							10.7	0.29414
				10.69	0.30366							10.69	0.317386							10.69	0.294247
				10.68	0.303774							10.68	0.31751							10.68	0.294354
				10.67	0.303888							10.67	0.317634							10.67	0.294462
				10.66	0.304002							10.66	0.317759							10.66	0.294569
				10.65	0.304117							10.65	0.317883							10.65	0.294677
				10.64	0.304232							10.64	0.318009							10.64	0.294785
				10.63	0.304347							10.63	0.318134							10.63	0.294894
				10.62	0.304463							10.62	0.31826							10.62	0.295002
				10.61	0.304578							10.61	0.318386							10.61	0.295111
				10.6	0.304695							10.6	0.318512							10.6	0.295221
				10.59	0.304811							10.59	0.318639							10.59	0.29533
				10.58	0.304928							10.58	0.318766							10.58	0.29544
				10.57	0.305045							10.57	0.318893							10.57	0.29555
				10.56	0.305162							10.56	0.319021							10.56	0.295661
				10.55	0.30528							10.55	0.319149							10.55	0.295772
				10.54	0.305398							10.54	0.319278							10.54	0.295883
				10.53	0.305516							10.53	0.319407							10.53	0.295994
				10.52	0.305635							10.52	0.319536							10.52	0.296105
				10.51	0.305754							10.51	0.319665							10.51	0.296217
				10.5	0.305873							10.5	0.319795							10.5	0.29633
				10.49	0.305992							10.49	0.319925							10.49	0.296442
				10.48	0.306112							10.48	0.320056							10.48	0.296555
				10.47	0.306232							10.47	0.320187							10.47	0.296668
				10.46	0.306353							10.46	0.320318							10.46	0.296781
				10.45	0.306474							10.45	0.320449							10.45	0.296895
				10.44	0.306595							10.44	0.320581							10.44	0.297009
				10.43	0.306716							10.43	0.320714							10.43	0.297123
				10.42	0.306838							10.42	0.320846							10.42	0.297238
				10.41	0.30696							10.41	0.320979							10.41	0.297353
				10.4	0.307083							10.4	0.321113							10.4	0.297468
				10.39	0.307205							10.39	0.321247							10.39	0.297583
				10.38	0.307329							10.38	0.321381							10.38	0.297699
				10.37	0.307452							10.37	0.321515							10.37	0.297815
				10.36	0.307576							10.36	0.32165							10.36	0.297932
				10.35	0.3077							10.35	0.321785							10.35	0.298049
				10.34	0.307824							10.34	0.321921							10.34	0.298166
				10.33	0.307949							10.33	0.322057							10.33	0.298283
				10.32	0.308074							10.32	0.322193							10.32	0.298401
				10.31	0.3082							10.31	0.32233							10.31	0.298519
				10.3	0.308325							10.3	0.322467							10.3	0.298637
				10.29	0.308452							10.29	0.322604							10.29	0.298756
				10.28	0.308578							10.28	0.322742							10.28	0.298875
				10.27	0.308705							10.27	0.32288							10.27	0.298994
				10.26	0.308832							10.26	0.323019							10.26	0.299114
				10.25	0.30896							10.25	0.323158							10.25	0.299234
				10.24	0.309088							10.24	0.323297							10.24	0.299354
				10.23	0.309216							10.23	0.323437							10.23	0.299474
				10.22	0.309344							10.22	0.323577							10.22	0.299595
				10.21	0.309473							10.21	0.323718							10.21	0.299717
				10.2	0.309603							10.2	0.323859							10.2	0.299838
				10.19	0.309732							10.19	0.324							10.19	0.29996
				10.18	0.309862							10.18	0.324142							10.18	0.300082
				10.17	0.309993							10.17	0.324284							10.17	0.300205
				10.16	0.310123							10.16	0.324426							10.16	0.300328
				10.15	0.310255							10.15	0.324569							10.15	0.300451
				10.14	0.310386							10.14	0.324713							10.14	0.300575
				10.13	0.310518							10.13	0.324856							10.13	0.300699
				10.12	0.31065							10.12	0.325							10.12	0.300823
				10.11	0.310783							10.11	0.325145							10.11	0.300948
				10.1	0.310916							10.1	0.32529							10.1	0.301073
				10.09	0.311049							10.09	0.325435							10.09	0.301198
				10.08	0.311183							10.08	0.325581							10.08	0.301324
				10.07	0.311317							10.07	0.325727							10.07	0.30145
				10.06	0.311451							10.06	0.325874							10.06	0.301576
				10.05	0.311586							10.05	0.326021							10.05	0.301703
[truncated: 3,482 more rows]

## Sheet: Figure 3b
Figure 3b
Data panel																Averaged IC50s from independent experiments
c [nM]	CG-118		GKX-013		GKY-013		GKX-016		GKY16		GKX12		GKY12			Cpd158	GK13S	GK13R
10000	1.4228	0.2902	0.4885	1.3617	3.5566	0.2427										222	36	2210
5000	1.9714	0.945	1.1778	0.5913	13.6475	0.2961										36	65	1978
2500	2.3405	0.5963	3.0277	1.332	34.3098	0.8272										129	49
1250	4.2259	0.7843	2.3123	0.5629	52.9481	0.4661										153
625	14.3307	1.2646	3.5001	1.0038	70.3023	1.2045										104
312.5	34.5622	0.6338	8.0624	0.377	80.6301	1.8015
156.25	62.5042	8.5073	23.1966	1.2455	88.0305	1.9693
78.125	76.7322	0.9356	44.0694	1.1807	93.7036	2.0744
39.0625	81.9953	1.5503	65.6785	1.4987	98.2583	0.9025
19.5312	86.9319	2.2385	76.7927	3.013	95.8892	0.9156
9.76562	90.662	2.8021	85.2853	2.8999	96.846	1.7857
4.88281	91.1438	1.3809	91.1521	3.8008	97.8455	1.4224
2.44141	95.754	0.6987	94.9532	1.9009	99.3605	1.5871
1.2207	97.2577	3.5466	96.461	2.2005	99.242	1.7229
0.610352	96.898	1.9724	98.7907	4.1422	98.2928	1.0558
0.305176					103.105	1.2189
100000							68.1687	1.3088	80.4989	1.2597	100.864	1.9847	99.0625	2.2471
30581							81.0181	0.1479	83.6181	1.1973	90.9399	2.4615	93.5255	1.5731
10055.3							89.5883	0.6122	87.5993	0.8738	91.6645	3.1465	94.6193	1.89312
3306.88							90.8771	0.6357	88.9813	1.3465	88.7526	1.9373	94.1824	1.7409
1102.29							91.2623	0.8428	91.4558	0.1781	91.4794	1.817	95.5182	2.1411
367.431							90.4285	0.99	92.426	2.2385	92.8129	1.9468	94.6373	0.7835
122.477							87.4291	0.7935	93.667	0.6498	91.3884	1.277	95.5661	1.9469
40.8257							83.6846	2.8072	94.5468	0.9869	88.7054	11.6933	95.345	2.1943
13.6085							96.7757	1.0374	96.5749	1.6898	97.1472	2.0874	94.3696	3.9617
4.53618							99.1437	4.283	89.6493	0.8377	90.7382	3.1154	98.0144	7.052
1.51206							89.7069	0.8821	91.428	1.4214	91.6735	2.6623	97.9246	4.2489
0.50402							90.7944	1.1482	91.8312	0.5321	91.5348	1.7021	95.8169	4.0223

## Sheet: Figure 3c
Figure 3c
Left panel																																							Right panel				Averaged kobs/I values from independent experiments
t (s)	10 µM			5 µM			2.5 µM			1.25 µM			0.63 µM			0.31 µM			0.16 µM			0.08 µM			DMSO						Ub-Rho								c(GK13S)	kobs			GK13S (in M-1 s-1)
0	328.714	243.714	248.714	321.714	265.714	283.714	368.714	241.714	359.714	397.714	338.714	286.714	362.714	316.714	294.714	371.714	309.714	274.714	372.714	333.714	279.714	383.714	357.714	372.714	311.714	242.714	202.714	252.714	186.714	-6.28571	4.71429	85.7143	9.71429	-31.2857	-4.28571	-2.28571	-62.2857		conc	value	error
27.062	418	559	428	528	428	380	483	447	364	585	515	446	577	457	467	536	464	467	487	467	443	540	493	439	341	500	390	460	426	107	50	62	69	-13	-33	-22	-113		2.5	0.001558	0.000114		595.6
54.148	482	502	508	621	571	512	654	606	437	573	660	608	668	654	578	574	620	634	613	601	575	605	698	537	574	564	620	603	529	233	55	91	7	24	-82	-44	-51		1.25	0.000882	6.66e-05		755.5
81.249	655.143	640.143	631.143	703.143	678.143	574.143	720.143	663.143	601.143	783.143	793.143	714.143	784.143	722.143	595.143	744.143	764.143	705.143	716.143	740.143	661.143	744.143	738.143	735.143	746.143	730.143	591.143	680.143	712.143	324.143	101.143	86.1429	28.1429	-24.8571	-26.8571	-68.8571	-94.8571		0.625	0.000456	0.000106		758.6
108.328	679.857	643.857	684.857	784.857	753.857	699.857	839.857	796.857	765.857	912.857	899.857	818.857	968.857	862.857	740.857	914.857	819.857	805.857	855.857	829.857	837.857	874.857	874.857	898.857	899.857	946.857	862.857	967.857	857.857	380.857	73.8571	126.857	51.8571	-15.1429	0.857143	-97.1429	-141.143		0.3125	0.000258	5.99e-05		743.9
135.4	858.714	796.714	716.714	827.714	852.714	770.714	939.714	907.714	779.714	1043.71	990.714	1026.71	1072.71	901.714	878.714	1034.71	993.714	1040.71	991.714	990.714	966.714	1081.71	991.714	962.714	947.714	1079.71	926.714	1161.71	1023.71	597.714	29.7143	96.7143	39.7143	33.7143	-10.2857	-78.2857	-111.286		0.15625	0.000197	5.52e-05		551.7
162.466	970.857	906.857	801.857	1072.86	947.857	866.857	1098.86	1061.86	928.857	1103.86	1156.86	1093.86	1230.86	1207.86	1007.86	1147.86	1109.86	1267.86	1185.86	1135.86	1077.86	1306.86	1165.86	1069.86	1177.86	1260.86	1117.86	1236.86	1044.86	642.857	48.8571	119.857	71.8571	-17.1429	14.8571	-128.143	-110.143		0.078125	0.000109	4.71e-05
189.559	917	829	872	1022	1088	889	1260	1100	1117	1250	1163	1121	1379	1211	1191	1315	1291	1137	1378	1239	1207	1402	1245	1289	1300	1383	1244	1309	1237	755	-2	90	43	9	-69	-19	-52		0	9.76e-05	0.000123
216.667	1041.86	866.857	822.857	1180.86	1041.86	1066.86	1303.86	1189.86	1189.86	1417.86	1353.86	1269.86	1541.86	1322.86	1267.86	1482.86	1371.86	1351.86	1464.86	1391.86	1450.86	1463.86	1442.86	1435.86	1415.86	1533.86	1540.86	1500.86	1354.86	836.857	49.8571	108.857	-1.14286	-39.1429	14.8571	-42.1429	-91.1429
243.736	1044.43	893.429	917.429	1208.43	1077.43	1081.43	1427.43	1292.43	1219.43	1578.43	1517.43	1481.43	1653.43	1408.43	1380.43	1587.43	1592.43	1508.43	1605.43	1528.43	1542.43	1642.43	1621.43	1566.43	1600.43	1634.43	1539.43	1721.43	1598.43	997.429	81.4286	65.4286	74.4286	8.42857	-33.5714	-66.5714	-129.571
270.799	1048.14	897.143	955.143	1215.14	1184.14	1130.14	1492.14	1325.14	1333.14	1660.14	1539.14	1568.14	1789.14	1672.14	1556.14	1732.14	1613.14	1702.14	1707.14	1683.14	1650.14	1799.14	1706.14	1646.14	1639.14	1826.14	1752.14	1843.14	1659.14	1037.14	46.1429	124.143	55.1429	-73.8571	-18.8571	-63.8571	-68.8571
297.875	1052.29	963.286	1009.29	1350.29	1179.29	1184.29	1537.29	1504.29	1483.29	1814.29	1777.29	1627.29	1915.29	1721.29	1697.29	1786.29	1818.29	1726.29	1935.29	1726.29	1761.29	1957.29	1958.29	1806.29	1867.29	1952.29	1831.29	1975.29	1770.29	1165.29	27.2857	123.286	71.2857	-37.7143	-29.7143	-26.7143	-127.714
324.974	1041.71	1065.71	948.714	1505.71	1260.71	1338.71	1625.71	1526.71	1403.71	1879.71	1726.71	1781.71	1973.71	1896.71	1849.71	2027.71	1926.71	1937.71	1995.71	1865.71	1847.71	2118.71	1990.71	1968.71	1938.71	2159.71	2072.71	2039.71	1880.71	1334.71	106.714	79.7143	26.7143	-26.2857	-22.2857	-69.2857	-95.2857
352.066	1156.71	1051.71	1007.71	1495.71	1311.71	1332.71	1707.71	1606.71	1466.71	1905.71	1845.71	1759.71	2165.71	1933.71	1959.71	2197.71	1936.71	1987.71	2121.71	2053.71	2011.71	2204.71	2136.71	1986.71	2096.71	2329.71	2020.71	2160.71	2047.71	1433.71	125.714	102.714	-9.28571	20.7143	-1.28571	-85.2857	-153.286
379.142	1137.71	1165.71	1099.71	1500.71	1352.71	1352.71	1770.71	1664.71	1596.71	1977.71	2076.71	1975.71	2259.71	2172.71	2069.71	2201.71	2182.71	2099.71	2239.71	2229.71	2151.71	2414.71	2283.71	2224.71	2413.71	2452.71	2288.71	2401.71	2311.71	1614.71	96.7143	66.7143	82.7143	1.71429	-5.28571	-127.286	-115.286
406.214	1247	1216	1095	1564	1435	1345	1894	1844	1696	2276	2026	1998	2533	2259	2144	2376	2280	2254	2523	2371	2287	2645	2417	2385	2487	2554	2453	2603	2457	1686	93	75	25	3	-16	-44	-136
433.286	1231.71	1136.71	1189.71	1604.71	1563.71	1376.71	1960.71	1920.71	1806.71	2251.71	2233.71	2161.71	2641.71	2333.71	2266.71	2561.71	2394.71	2403.71	2629.71	2486.71	2492.71	2683.71	2660.71	2531.71	2583.71	2851.71	2706.71	2751.71	2482.71	1783.71	61.7143	95.7143	87.7143	0.714286	-69.2857	-96.2857	-80.2857
460.375	1257.43	1201.43	1124.43	1590.43	1535.43	1482.43	2159.43	1858.43	1766.43	2403.43	2235.43	2328.43	2641.43	2466.43	2425.43	2720.43	2632.43	2470.43	2688.43	2663.43	2551.43	2836.43	2713.43	2687.43	2798.43	2860.43	2729.43	2865.43	2782.43	2007.43	67.4286	122.429	76.4286	-37.5714	-18.5714	-66.5714	-143.571
487.429	1299	1211	1116	1648	1512	1475	2161	1925	1932	2533	2299	2318	2693	2639	2460	2819	2643	2572	2880	2695	2691	2865	2864	2740	2843	3019	2779	3033	2803	1941	70	131	48	-29	-8	-96	-116
514.508	1243	1182	1173	1601	1605	1594	2159	2003	1934	2743	2464	2399	2905	2694	2655	3058	2879	2736	3027	2875	2785	3192	3030	2970	3049	3234	2978	3088	2987	2107	79	136	-9	8	-31	-61	-122
541.596	1272.14	1087.14	1208.14	1676.14	1617.14	1561.14	2348.14	2157.14	2015.14	2698.14	2489.14	2581.14	3043.14	2734.14	2670.14	3083.14	2856.14	2856.14	3157.14	2933.14	2939.14	3193.14	3288.14	3251.14	3208.14	3355.14	3234.14	3404.14	3181.14	2268.14	97.1429	48.1429	67.1429	-5.85714	-41.8571	-59.8571	-104.857
568.677	1270.14	1113.14	1200.14	1665.14	1735.14	1668.14	2306.14	2194.14	2114.14	2867.14	2620.14	2639.14	3125.14	2908.14	2786.14	3325.14	3069.14	2947.14	3275.14	3245.14	3033.14	3411.14	3164.14	3156.14	3450.14	3560.14	3352.14	3410.14	3284.14	2382.14	50.1429	98.1429	38.1429	-26.8571	-22.8571	-46.8571	-89.8571
595.748	1357.86	1226.86	1133.86	1745.86	1748.86	1653.86	2411.86	2203.86	2160.86	2830.86	2679.86	2739.86	3329.86	3056.86	2763.86	3358.86	3198.86	3156.86	3436.86	3296.86	3218.86	3624.86	3366.86	3408.86	3448.86	3766.86	3429.86	3539.86	3405.86	2430.86	108.857	91.8571	20.8571	10.8571	-35.1429	-72.1429	-125.143
622.821	1295.29	1200.29	1138.29	1774.29	1638.29	1586.29	2351.29	2154.29	2287.29	2954.29	2774.29	2735.29	3431.29	3057.29	3030.29	3552.29	3331.29	3214.29	3464.29	3396.29	3311.29	3679.29	3471.29	3523.29	3561.29	3872.29	3556.29	3771.29	3555.29	2533.29	57.2857	138.286	34.2857	-26.7143	-15.7143	-86.7143	-100.714
649.921	1281.86	1207.86	1210.86	1775.86	1705.86	1693.86	2529.86	2350.86	2266.86	2964.86	2828.86	2749.86	3716.86	3266.86	3132.86	3615.86	3368.86	3323.86	3683.86	3475.86	3516.86	3876.86	3707.86	3591.86	3862.86	3936.86	3633.86	3937.86	3730.86	2729.86	73.8571	119.857	17.8571	-20.1429	-0.14286	-82.1429	-109.143
677.024	1333.43	1220.43	1215.43	1828.43	1759.43	1665.43	2579.43	2408.43	2185.43	2992.43	2948.43	2979.43	3679.43	3254.43	3182.43	3653.43	3617.43	3558.43	3879.43	3651.43	3548.43	3971.43	3752.43	3677.43	3796.43	4199.43	3870.43	4062.43	3875.43	2867.43	56.4286	104.429	22.4286	-18.5714	-8.57143	-51.5714	-104.571
704.097	1356.86	1224.86	1200.86	1876.86	1806.86	1605.86	2541.86	2442.86	2354.86	3207.86	2935.86	3012.86	3707.86	3445.86	3372.86	3745.86	3615.86	3620.86	3993.86	3799.86	3651.86	4120.86	4041.86	3822.86	4104.86	4316.86	4114.86	4035.86	3922.86	2916.86	105.857	106.857	62.8571	-11.1429	-20.1429	-150.143	-94.1429
731.185	1357.86	1305.86	1150.86	1837.86	1808.86	1768.86	2681.86	2388.86	2334.86	3190.86	3097.86	3089.86	3966.86	3588.86	3462.86	3915.86	3827.86	3683.86	4176.86	3802.86	3839.86	4324.86	4067.86	3959.86	4133.86	4520.86	4161.86	4302.86	4052.86	2990.86	60.8571	126.857	82.8571	-60.1429	-13.1429	-93.1429	-104.143
758.271	1347.29	1246.29	1289.29	1899.29	1760.29	1647.29	2798.29	2595.29	2285.29	3297.29	3164.29	3113.29	4017.29	3655.29	3543.29	4071.29	3964.29	3844.29	4198.29	4000.29	4056.29	4453.29	4136.29	4170.29	4383.29	4620.29	4391.29	4406.29	4305.29	3203.29	85.2857	81.2857	3.28571	-19.7143	22.2857	-77.7143	-94.7143
785.341	1269.71	1239.71	1201.71	1996.71	1839.71	1785.71	2724.71	2629.71	2585.71	3476.71	3371.71	3204.71	4231.71	3739.71	3644.71	4344.71	3881.71	3861.71	4388.71	4058.71	4199.71	4657.71	4351.71	4285.71	4494.71	4700.71	4422.71	4655.71	4311.71	3305.71	104.714	61.7143	33.7143	7.71429	-18.2857	-117.286	-72.2857
812.411	1335	1241	1241	1931	1694	1671	2677	2600	2421	3420	3340	3224	4255	3767	3656	4288	4088	3955	4427	4064	4038	4521	4472	4353	4603	4819	4629	4733	4651	3372	102	99	44	-24	-67	-46	-108
839.51	1316.71	1301.71	1226.71	1983.71	1800.71	1809.71	2736.71	2665.71	2513.71	3582.71	3343.71	3380.71	4362.71	3894.71	3726.71	4413.71	4318.71	4061.71	4619.71	4354.71	4287.71	4783.71	4572.71	4539.71	4799.71	4990.71	4713.71	4881.71	4863.71	3541.71	41.7143	111.714	62.7143	-14.2857	-39.2857	-60.2857	-102.286
866.611	1364	1270	1229	1911	1843	1743	2861	2594	2478	3608	3384	3414	4518	4025	3834	4391	4403	4105	4665	4369	4365	4882	4687	4633	4881	5056	4806	5093	4854	3583	45	32	56	6	-18	-58	-63
893.694	1362.43	1268.43	1276.43	1899.43	1795.43	1724.43	2752.43	2634.43	2521.43	3788.43	3474.43	3540.43	4531.43	4106.43	3884.43	4754.43	4370.43	4316.43	4926.43	4636.43	4508.43	5044.43	4953.43	4785.43	4996.43	5339.43	4995.43	5267.43	5118.43	3705.43	65.4286	72.4286	86.4286	-4.57143	-15.5714	-80.5714	-123.571
920.781	1324.14	1318.14	1290.14	1906.14	1868.14	1822.14	2920.14	2713.14	2526.14	3682.14	3480.14	3399.14	4656.14	4236.14	4079.14	4715.14	4682.14	4461.14	4948.14	4525.14	4759.14	5175.14	4918.14	4893.14	5272.14	5038.14	5256.14	5366.14	5034.14	3731.14	108.143	91.1429	12.1429	7.14286	-55.8571	-20.8571	-141.857
947.853	1352	1261	1295	1963	1894	1721	2936	2807	2707	3852	3515	3473	4799	4298	4079	4951	4840	4504	5169	4737	4768	5374	5074	5133	5372	5172	5294	5391	5253	3882	49	113	50	-8	-9	-92	-103
974.943	1317.86	1196.86	1220.86	2061.86	1916.86	1891.86	2920.86	2769.86	2640.86	3813.86	3619.86	3705.86	4892.86	4378.86	4075.86	4955.86	4788.86	4708.86	5218.86	4948.86	4899.86	5471.86	5219.86	5153.86	5530.86	5350.86	5397.86	5669.86	5413.86	4088.86	114.857	35.8571	21.8571	14.8571	-44.1429	-51.1429	-92.1429
1002.04	1346.43	1235.43	1227.43	2047.43	1915.43	1818.43	3019.43	2791.43	2606.43	4009.43	3791.43	3750.43	4973.43	4422.43	4189.43	5110.43	5029.43	4555.43	5304.43	5139.43	4875.43	5502.43	5469.43	5367.43	5592.43	5406.43	5566.43	5784.43	5497.43	4381.43	82.4286	128.429	23.4286	-10.5714	-31.5714	-67.5714	-124.571

## Sheet: Figure 3d
Figure 3d
DMSO	Cpd158			GK13S			GK13R			GK12S			GK12R			GK16S			GK16R
-	5 µM	2.5 µM	1.25 µM	5 µM	2.5 µM	1.25 µM	5 µM	2.5 µM	1.25 µM	5 µM	2.5 µM	1.25 µM	5 µM	2.5 µM	1.25 µM	5 µM	2.5 µM	1.25 µM	5 µM	2.5 µM	1.25 µM
53.4	59.1	59.4	59.4	59.1	58.8	59.1	54	53.7	53.1	53.4	53.4	53.4	53.1	53.4	53.4	53.1	53.4	53.4	53.4	53.1	53.4
53.1	59.4	59.4	59.4	59.1	59.1	59.1	54.6	53.4	53.4	53.4	53.4	53.1	53.1	53.4	52.8	53.4	53.1	53.1	53.1	53.4	53.1
53.1	59.4	59.4	59.4	59.1	59.1	58.5	54	53.7	53.4	53.1	53.4	53.1	53.1	53.4	53.1	53.4	53.4	53.1	53.4	53.1	53.4
53.1
53.1
53.1
53.1
53.1
53.4
53.4
53.1
53.4
53.1
53.1
53.4
53.1
53.1
53.1

## Sheet: Figure 4f
Figure 4f
siSCr			siUCHL3
DMSO	GK13S	GK16S	DMSO	GK13S	GK16S
1	0.575983	1.02185	1	0.693731	0.922817
1	0.674436	1.336	1	0.54036	0.93306
1	0.830015	1.23125	1	0.555227	0.783165
1	0.653238	0.854726	1	0.859324	1.05015
			1	0.690685	0.790459
			1	0.757023	1.04921

## Sheet: Figure 6b
Figure 6b
GK13S (nM)	UCHL1					UCHL3				UCHL5		BAP1
10000	-0.00041	0.004885	0.005249	0.002264	-0.00242	0.972014	0.933836	0.91779	0.989807	1.00774	1.00907	0.905619	0.900431
5000	0.005363	0.011778	-0.00016	0.004528	-0.00339	0.98845	0.923993	0.899764	0.992099	1.00667	0.977688	0.912673	0.905255
2500	0.009142	0.030277	0.005087	-0.00679	0.005817	0.974989	0.951601	0.93278	0.995676	0.98923	0.972015	0.938822	0.924817
1250	0.014957	0.023123	0.007263	0.040071	0.015747	1.00779	0.957435	0.918729	1.01575	1.00846	1.02343	0.934005	0.979638
625	0.022599	0.035001	0.078172	0.012071	0.088897	1.03899	0.961449	0.91343	1.02738	0.972964	0.975643	0.944402	0.96811
312.5	0.052205	0.080624	0.282505	0.010352	0.280546	1.02396	0.943785	0.942709	1.0301	0.975427	0.997934	0.95834	0.98101
156.25	0.164034	0.231966	0.538321	0.077732	0.525287	0.971204	0.947488	0.925884	1.04447	0.979873	0.984155	0.96194	0.977779
78.125	0.371931	0.440694	0.719782	0.254559	0.714193	1.00366	0.956658	0.915102	0.892314	1.04264	1.02103	0.968417	1.00116
39.0625	0.570927	0.656785	0.880767	0.937136	0.879913	0.984959	0.965196	1.00904	1.00619	1.00943	1.00628	0.998999	1.02381
19.5312	0.709314	0.767927	0.923815	0.966679	0.924163	1.00851	0.966381	0.986926	0.988355	1.00518	1.02462	1.00518	0.984682
9.76562	0.818488	0.852853	0.972242	1.01335	0.957938	0.945349	1.0198	0.997211	1.01971	1.04198	0.996275	0.990937	0.978512
4.88281	0.879842	0.911521	1.0474	0.989256	0.970419	1.01172	1.01482	0.984296	1.02275	1.00984	1.00694	0.991234	0.964499
2.44141	0.918456	0.949532	1.01702	0.997443	0.992406	1.01189	1.00969	1.13471	1.03265	0.959429	1.0093	1.00966	0.993271
1.2207	0.949659	0.96461	1.01919	1.0024	0.998753	0.993637	1.00841	1.00092	1.00318	1.01708	0.9913	0.97941	1.03702
0.610352	0.950589	0.987907	1.01376	0.997548	0.995544	1.00809	0.98349	0.969765	1.0514	1.02427	0.978489	0.999433	0.987027
0.305176						0.983083	1.00829	0.913101	1.00894	0.989381	1.01397	1.02515	1.03117
